# Supplementary material for: Oxidative Addition of Aryl Bromides at Palladium(I) to form Palladium(III) Complexes
Source: Angew Chem Int Ed Engl. 2025 Aug 26;64(43):e202514101. doi: 10.1002/anie.202514101 (PMC12535386; doi:10.1002/anie.202514101)
Supplement: Supplementary file 2 — Supporting Information [file ANIE-64-e202514101-s002.zip]

Archive with 1 entries (1 files):
- combinedCifs.cif
