# Supplementary material for: Oxidative Addition of Aryl Bromides at Palladium(I) to form Palladium(III) Complexes
Source: Angew Chem Int Ed Engl. 2025 Aug 26;64(43):e202514101. doi: 10.1002/anie.202514101 (PMC12535386; doi:10.1002/anie.202514101)
Supplement: Supplementary file 2 — Supporting Information [file ANIE-64-e202514101-s002.zip › combinedCifs.cif]

 
data_l1916 
  
_audit_creation_method            'SHELXL-2014/7' 
_shelx_SHELXL_version_number      '2014/7' 
_chemical_name_systematic         ? 
_chemical_name_common             ? 
_chemical_melting_point           ? 
_chemical_formula_moiety          'C27 H39 Br N4 Pd, F6 P' 
_chemical_formula_sum 
 'C27 H39 Br F6 N4 P Pd' 
_chemical_formula_weight          750.90 
  
loop_ 
 _atom_type_symbol 
 _atom_type_description 
 _atom_type_scat_dispersion_real 
 _atom_type_scat_dispersion_imag 
 _atom_type_scat_source 
 'C'  'C'   0.0033   0.0016 
 'International Tables Vol C Tables 4.2.6.8 and 6.1.1.4' 
 'H'  'H'   0.0000   0.0000 
 'International Tables Vol C Tables 4.2.6.8 and 6.1.1.4' 
 'N'  'N'   0.0061   0.0033 
 'International Tables Vol C Tables 4.2.6.8 and 6.1.1.4' 
 'F'  'F'   0.0171   0.0103 
 'International Tables Vol C Tables 4.2.6.8 and 6.1.1.4' 
 'P'  'P'   0.1023   0.0942 
 'International Tables Vol C Tables 4.2.6.8 and 6.1.1.4' 
 'Br'  'Br'  -0.2901   2.4595 
 'International Tables Vol C Tables 4.2.6.8 and 6.1.1.4' 
 'Pd'  'Pd'  -0.9988   1.0072 
 'International Tables Vol C Tables 4.2.6.8 and 6.1.1.4' 
  
_space_group_crystal_system       monoclinic 
_space_group_IT_number            14 
_space_group_name_H-M_alt         'P 21/c' 
_space_group_name_Hall            '-P 2ybc' 
  
_shelx_space_group_comment 
; 
The symmetry employed for this shelxl refinement is uniquely defined 
by the following loop, which should always be used as a source of 
symmetry information in preference to the above space-group names. 
They are only intended as comments. 
; 
  
loop_ 
 _space_group_symop_operation_xyz 
 'x, y, z' 
 '-x, y+1/2, -z+1/2' 
 '-x, -y, -z' 
 'x, -y-1/2, z-1/2' 
  
_cell_length_a                    17.2224(11) 
_cell_length_b                    14.0824(8) 
_cell_length_c                    13.6044(8) 
_cell_angle_alpha                 90 
_cell_angle_beta                  109.835(3) 
_cell_angle_gamma                 90 
_cell_volume                      3103.8(3) 
_cell_formula_units_Z             4 
_cell_measurement_temperature     100(2) 
_cell_measurement_reflns_used     9934 
_cell_measurement_theta_min       2.20 
_cell_measurement_theta_max       35.80 
  
_exptl_crystal_description        block 
_exptl_crystal_colour             green 
_exptl_crystal_density_meas       ? 
_exptl_crystal_density_method     'not measured' 
_exptl_crystal_density_diffrn     1.607 
_exptl_crystal_F_000              1516 
_exptl_transmission_factor_min    ? 
_exptl_transmission_factor_max    ? 
_exptl_crystal_size_max           0.296 
_exptl_crystal_size_mid           0.212 
_exptl_crystal_size_min           0.194 
_exptl_absorpt_coefficient_mu     1.997 
_shelx_estimated_absorpt_T_min    0.589 
_shelx_estimated_absorpt_T_max    0.698 
_exptl_absorpt_correction_type    multi-scan 
_exptl_absorpt_correction_T_min   0.5887 
_exptl_absorpt_correction_T_max   0.6499 
_exptl_absorpt_process_details    'SADABS V2014/5 (Bruker AXS Inc.)' 
_exptl_absorpt_special_details    ? 
_diffrn_ambient_temperature       100(2) 
_diffrn_radiation_wavelength      0.71073 
_diffrn_radiation_type            MoK\a 
_diffrn_source                    ? 
_diffrn_measurement_device_type   'Bruker APEX-II CCD' 
_diffrn_measurement_method        '\f and \w scans' 
_diffrn_detector_area_resol_mean  ? 
_diffrn_reflns_number             78674 
_diffrn_reflns_av_unetI/netI      0.0412 
_diffrn_reflns_av_R_equivalents   0.0408 
_diffrn_reflns_limit_h_min        -23 
_diffrn_reflns_limit_h_max        27 
_diffrn_reflns_limit_k_min        -23 
_diffrn_reflns_limit_k_max        15 
_diffrn_reflns_limit_l_min        -21 
_diffrn_reflns_limit_l_max        20 
_diffrn_reflns_theta_min          1.916 
_diffrn_reflns_theta_max          36.367 
_diffrn_reflns_theta_full         25.242 
_diffrn_measured_fraction_theta_max   0.910 
_diffrn_measured_fraction_theta_full  1.000 
_diffrn_reflns_Laue_measured_fraction_max    0.910 
_diffrn_reflns_Laue_measured_fraction_full   1.000 
_diffrn_reflns_point_group_measured_fraction_max   0.910 
_diffrn_reflns_point_group_measured_fraction_full  1.000 
_reflns_number_total              13753 
_reflns_number_gt                 10500 
_reflns_threshold_expression      'I > 2\s(I)' 
_reflns_Friedel_coverage          0.000 
_reflns_Friedel_fraction_max      . 
_reflns_Friedel_fraction_full     . 
  
_reflns_special_details 
; 
 Reflections were merged by SHELXL according to the crystal 
 class for the calculation of statistics and refinement. 
  
 _reflns_Friedel_fraction is defined as the number of unique 
 Friedel pairs measured divided by the number that would be 
 possible theoretically, ignoring centric projections and 
 systematic absences. 
; 
  
_computing_data_collection        'Bruker APEX2' 
_computing_cell_refinement        'SAINT V8.34A (Bruker AXS Inc., 2013)' 
_computing_data_reduction         'SAINT V8.34A (Bruker AXS Inc., 2013)' 
_computing_structure_solution     'SHELXT-2013 (Sheldrick, 2008)' 
_computing_structure_refinement 'SHELXL-2014/7 (Sheldrick, 2014)' 
_computing_molecular_graphics     'Bruker SHELXTL' 
_computing_publication_material   'Bruker SHELXTL' 
_refine_special_details            
; 
  
All  H atoms were positioned geometrically and refined using a 
riding model with C---H = 0.95--0.99 \%A and with <i>U</i>~iso~(H) 
= 1.2 (1.5 for methyl groups) times <i>U</i>~eq~(C). 
  
; 
_refine_ls_structure_factor_coef  Fsqd 
_refine_ls_matrix_type            full 
_refine_ls_weighting_scheme       calc 
_refine_ls_weighting_details 
'w=1/[\s^2^(Fo^2^)+(0.0272P)^2^+0.1951P] where P=(Fo^2^+2Fc^2^)/3' 
_atom_sites_solution_primary      direct 
_atom_sites_solution_secondary    difmap 
_atom_sites_solution_hydrogens    geom 
_refine_ls_hydrogen_treatment     constr 
_refine_ls_extinction_method      none 
_refine_ls_extinction_coef        . 
_refine_ls_number_reflns          13753 
_refine_ls_number_parameters      368 
_refine_ls_number_restraints      0 
_refine_ls_R_factor_all           0.0538 
_refine_ls_R_factor_gt            0.0348 
_refine_ls_wR_factor_ref          0.0754 
_refine_ls_wR_factor_gt           0.0715 
_refine_ls_goodness_of_fit_ref    1.243 
_refine_ls_restrained_S_all       1.243 
_refine_ls_shift/su_max           0.002 
_refine_ls_shift/su_mean          0.000 
  
loop_ 
 _atom_site_label 
 _atom_site_type_symbol 
 _atom_site_fract_x 
 _atom_site_fract_y 
 _atom_site_fract_z 
 _atom_site_U_iso_or_equiv 
 _atom_site_adp_type 
 _atom_site_occupancy 
 _atom_site_site_symmetry_order 
 _atom_site_calc_flag 
 _atom_site_refinement_flags_posn 
 _atom_site_refinement_flags_adp 
 _atom_site_refinement_flags_occupancy 
 _atom_site_disorder_assembly 
 _atom_site_disorder_group 
Pd1 Pd 0.21481(2) 0.40982(2) 0.55880(2) 0.01194(3) Uani 1 1 d . . . . . 
Br1 Br 0.10143(2) 0.36008(2) 0.62068(2) 0.01689(4) Uani 1 1 d . . . . . 
N1 N 0.29826(8) 0.45554(9) 0.49220(10) 0.0146(2) Uani 1 1 d . . . . . 
N2 N 0.23667(8) 0.26897(9) 0.48035(10) 0.0144(2) Uani 1 1 d . . . . . 
N3 N 0.19663(8) 0.57393(9) 0.56529(10) 0.0146(2) Uani 1 1 d . . . . . 
N4 N 0.31723(9) 0.39564(9) 0.70712(10) 0.0153(3) Uani 1 1 d . . . . . 
C1 C 0.13758(10) 0.43001(11) 0.41757(12) 0.0134(3) Uani 1 1 d . . . . . 
C2 C 0.10548(10) 0.52021(11) 0.39199(12) 0.0145(3) Uani 1 1 d . . . . . 
C3 C 0.06069(10) 0.53855(12) 0.28749(13) 0.0177(3) Uani 1 1 d . . . . . 
H3 H 0.0362 0.5991 0.2674 0.021 Uiso 1 1 calc R U . . . 
C4 C 0.05169(11) 0.46834(12) 0.21247(13) 0.0199(3) Uani 1 1 d . . . . . 
H4 H 0.0222 0.4819 0.1411 0.024 Uiso 1 1 calc R U . . . 
C5 C 0.08545(11) 0.37846(12) 0.24087(13) 0.0182(3) Uani 1 1 d . . . . . 
H5 H 0.0789 0.3310 0.1890 0.022 Uiso 1 1 calc R U . . . 
C6 C 0.12890(10) 0.35808(11) 0.34542(12) 0.0150(3) Uani 1 1 d . . . . . 
C7 C 0.16092(10) 0.26174(11) 0.38693(12) 0.0175(3) Uani 1 1 d . . . . . 
H7A H 0.1179 0.2270 0.4056 0.021 Uiso 1 1 calc R U . . . 
H7B H 0.1733 0.2252 0.3319 0.021 Uiso 1 1 calc R U . . . 
C8 C 0.31241(11) 0.28789(11) 0.45439(14) 0.0187(3) Uani 1 1 d . . . . . 
H8A H 0.3065 0.2564 0.3872 0.022 Uiso 1 1 calc R U . . . 
H8B H 0.3599 0.2582 0.5087 0.022 Uiso 1 1 calc R U . . . 
C9 C 0.33213(10) 0.39182(11) 0.44569(12) 0.0159(3) Uani 1 1 d . . . . . 
C10 C 0.38554(11) 0.42133(12) 0.39605(14) 0.0212(3) Uani 1 1 d . . . . . 
H10 H 0.4110 0.3766 0.3644 0.025 Uiso 1 1 calc R U . . . 
C11 C 0.40148(11) 0.51787(13) 0.39317(14) 0.0245(4) Uani 1 1 d . . . . . 
H11 H 0.4392 0.5394 0.3608 0.029 Uiso 1 1 calc R U . . . 
C12 C 0.36254(11) 0.58286(12) 0.43742(14) 0.0210(3) Uani 1 1 d . . . . . 
H12 H 0.3715 0.6491 0.4334 0.025 Uiso 1 1 calc R U . . . 
C13 C 0.31023(10) 0.54907(11) 0.48775(12) 0.0158(3) Uani 1 1 d . . . . . 
C14 C 0.26842(10) 0.61465(11) 0.54286(13) 0.0165(3) Uani 1 1 d . . . . . 
H14A H 0.3099 0.6350 0.6098 0.020 Uiso 1 1 calc R U . . . 
H14B H 0.2498 0.6721 0.4994 0.020 Uiso 1 1 calc R U . . . 
C15 C 0.11649(10) 0.58855(11) 0.48000(12) 0.0161(3) Uani 1 1 d . . . . . 
H15A H 0.1139 0.6543 0.4533 0.019 Uiso 1 1 calc R U . . . 
H15B H 0.0709 0.5802 0.5081 0.019 Uiso 1 1 calc R U . . . 
C16 C 0.24577(10) 0.18937(10) 0.55615(12) 0.0157(3) Uani 1 1 d . . . . . 
H16A H 0.2039 0.1996 0.5901 0.019 Uiso 1 1 calc R U . . . 
H16B H 0.3004 0.1971 0.6112 0.019 Uiso 1 1 calc R U . . . 
C17 C 0.23894(11) 0.08385(11) 0.52136(13) 0.0180(3) Uani 1 1 d . . . . . 
C18 C 0.14926(11) 0.05035(12) 0.47205(15) 0.0243(4) Uani 1 1 d . . . . . 
H18A H 0.1165 0.0743 0.5133 0.036 Uiso 1 1 calc R U . . . 
H18B H 0.1476 -0.0192 0.4710 0.036 Uiso 1 1 calc R U . . . 
H18C H 0.1264 0.0746 0.4004 0.036 Uiso 1 1 calc R U . . . 
C19 C 0.28598(12) 0.06089(13) 0.44703(14) 0.0234(4) Uani 1 1 d . . . . . 
H19A H 0.2588 0.0919 0.3796 0.035 Uiso 1 1 calc R U . . . 
H19B H 0.2865 -0.0080 0.4369 0.035 Uiso 1 1 calc R U . . . 
H19C H 0.3428 0.0841 0.4770 0.035 Uiso 1 1 calc R U . . . 
C20 C 0.27813(13) 0.02809(12) 0.62366(15) 0.0264(4) Uani 1 1 d . . . . . 
H20A H 0.3361 0.0467 0.6557 0.040 Uiso 1 1 calc R U . . . 
H20B H 0.2748 -0.0401 0.6085 0.040 Uiso 1 1 calc R U . . . 
H20C H 0.2484 0.0422 0.6719 0.040 Uiso 1 1 calc R U . . . 
C21 C 0.19382(11) 0.60007(11) 0.67003(12) 0.0167(3) Uani 1 1 d . . . . . 
H21A H 0.2504 0.5918 0.7206 0.020 Uiso 1 1 calc R U . . . 
H21B H 0.1586 0.5524 0.6881 0.020 Uiso 1 1 calc R U . . . 
C22 C 0.16336(11) 0.69955(11) 0.69102(13) 0.0186(3) Uani 1 1 d . . . . . 
C23 C 0.18667(13) 0.70390(14) 0.81068(15) 0.0289(4) Uani 1 1 d . . . . . 
H23A H 0.1590 0.6523 0.8341 0.043 Uiso 1 1 calc R U . . . 
H23B H 0.1693 0.7651 0.8306 0.043 Uiso 1 1 calc R U . . . 
H23C H 0.2466 0.6971 0.8434 0.043 Uiso 1 1 calc R U . . . 
C24 C 0.06914(11) 0.70980(13) 0.64420(16) 0.0280(4) Uani 1 1 d . . . . . 
H24A H 0.0528 0.7176 0.5683 0.042 Uiso 1 1 calc R U . . . 
H24B H 0.0516 0.7655 0.6745 0.042 Uiso 1 1 calc R U . . . 
H24C H 0.0429 0.6528 0.6600 0.042 Uiso 1 1 calc R U . . . 
C25 C 0.20489(12) 0.78182(12) 0.65570(16) 0.0259(4) Uani 1 1 d . . . . . 
H25A H 0.2649 0.7763 0.6883 0.039 Uiso 1 1 calc R U . . . 
H25B H 0.1865 0.8420 0.6766 0.039 Uiso 1 1 calc R U . . . 
H25C H 0.1900 0.7801 0.5795 0.039 Uiso 1 1 calc R U . . . 
C26 C 0.37959(11) 0.40007(12) 0.77040(13) 0.0192(3) Uani 1 1 d . . . . . 
C27 C 0.45978(12) 0.40565(14) 0.85386(14) 0.0262(4) Uani 1 1 d . . . . . 
H27A H 0.5038 0.3958 0.8245 0.039 Uiso 1 1 calc R U . . . 
H27B H 0.4631 0.3565 0.9062 0.039 Uiso 1 1 calc R U . . . 
H27C H 0.4661 0.4684 0.8869 0.039 Uiso 1 1 calc R U . . . 
P1 P 0.52680(3) 0.19183(4) 0.70234(4) 0.02773(11) Uani 1 1 d . . . . . 
F1 F 0.44664(7) 0.21402(9) 0.73193(10) 0.0353(3) Uani 1 1 d . . . . . 
F2 F 0.58190(8) 0.25173(10) 0.80086(12) 0.0517(4) Uani 1 1 d . . . . . 
F3 F 0.60658(9) 0.16851(13) 0.67324(13) 0.0626(4) Uani 1 1 d . . . . . 
F4 F 0.47133(8) 0.13210(10) 0.60377(10) 0.0407(3) Uani 1 1 d . . . . . 
F5 F 0.54271(9) 0.09869(9) 0.77238(10) 0.0466(4) Uani 1 1 d . . . . . 
F6 F 0.50931(9) 0.28599(11) 0.63345(13) 0.0616(5) Uani 1 1 d . . . . . 
  
loop_ 
 _atom_site_aniso_label 
 _atom_site_aniso_U_11 
 _atom_site_aniso_U_22 
 _atom_site_aniso_U_33 
 _atom_site_aniso_U_23 
 _atom_site_aniso_U_13 
 _atom_site_aniso_U_12 
Pd1 0.01211(6) 0.01276(5) 0.01075(5) 0.00026(4) 0.00364(4) -0.00028(4) 
Br1 0.01603(8) 0.01870(7) 0.01754(8) 0.00214(6) 0.00777(6) -0.00069(6) 
N1 0.0153(6) 0.0168(6) 0.0113(6) 0.0008(5) 0.0040(5) -0.0002(5) 
N2 0.0133(6) 0.0155(6) 0.0142(6) 0.0003(5) 0.0046(5) 0.0010(5) 
N3 0.0148(6) 0.0153(6) 0.0136(6) -0.0001(5) 0.0047(5) -0.0013(5) 
N4 0.0164(7) 0.0178(6) 0.0117(6) -0.0003(5) 0.0049(5) -0.0004(5) 
C1 0.0118(7) 0.0164(6) 0.0114(6) 0.0003(5) 0.0031(5) 0.0000(5) 
C2 0.0134(7) 0.0156(6) 0.0146(7) -0.0007(5) 0.0050(6) -0.0005(5) 
C3 0.0171(8) 0.0185(7) 0.0168(7) 0.0023(6) 0.0048(6) 0.0025(6) 
C4 0.0195(8) 0.0253(8) 0.0130(7) 0.0030(6) 0.0031(6) 0.0041(6) 
C5 0.0182(8) 0.0222(7) 0.0135(7) -0.0018(6) 0.0043(6) 0.0023(6) 
C6 0.0137(7) 0.0164(6) 0.0141(7) -0.0003(5) 0.0038(6) 0.0008(5) 
C7 0.0195(8) 0.0153(7) 0.0146(7) -0.0013(6) 0.0017(6) 0.0012(6) 
C8 0.0195(8) 0.0171(7) 0.0224(8) 0.0011(6) 0.0107(7) 0.0028(6) 
C9 0.0150(7) 0.0191(7) 0.0140(7) 0.0006(6) 0.0053(6) -0.0001(6) 
C10 0.0210(9) 0.0239(8) 0.0223(8) -0.0005(6) 0.0123(7) -0.0007(6) 
C11 0.0236(9) 0.0276(9) 0.0269(9) 0.0014(7) 0.0148(8) -0.0044(7) 
C12 0.0214(9) 0.0212(7) 0.0227(8) 0.0010(6) 0.0106(7) -0.0043(6) 
C13 0.0139(7) 0.0182(7) 0.0137(7) -0.0004(6) 0.0026(6) -0.0019(6) 
C14 0.0166(8) 0.0152(6) 0.0183(8) -0.0010(6) 0.0068(6) -0.0030(6) 
C15 0.0143(7) 0.0155(6) 0.0172(7) -0.0007(6) 0.0038(6) 0.0016(6) 
C16 0.0183(8) 0.0139(6) 0.0134(7) 0.0008(5) 0.0036(6) -0.0002(6) 
C17 0.0203(8) 0.0155(7) 0.0181(8) -0.0001(6) 0.0062(6) -0.0012(6) 
C18 0.0236(9) 0.0203(8) 0.0281(9) -0.0025(7) 0.0077(8) -0.0048(7) 
C19 0.0270(10) 0.0179(7) 0.0278(9) -0.0029(7) 0.0127(8) 0.0008(7) 
C20 0.0343(11) 0.0175(7) 0.0252(9) 0.0046(7) 0.0074(8) -0.0015(7) 
C21 0.0215(8) 0.0156(7) 0.0139(7) -0.0018(5) 0.0072(6) -0.0008(6) 
C22 0.0196(8) 0.0179(7) 0.0182(8) -0.0047(6) 0.0061(7) 0.0001(6) 
C23 0.0353(11) 0.0286(9) 0.0228(9) -0.0085(7) 0.0095(8) 0.0035(8) 
C24 0.0211(9) 0.0287(9) 0.0348(11) -0.0143(8) 0.0104(8) 0.0002(7) 
C25 0.0284(10) 0.0161(7) 0.0352(10) -0.0045(7) 0.0131(8) -0.0011(7) 
C26 0.0212(9) 0.0205(7) 0.0171(8) 0.0015(6) 0.0082(7) 0.0009(6) 
C27 0.0204(9) 0.0341(9) 0.0189(8) -0.0001(7) 0.0001(7) -0.0004(7) 
P1 0.0154(2) 0.0299(2) 0.0346(3) 0.0057(2) 0.0041(2) 0.00120(18) 
F1 0.0239(6) 0.0375(6) 0.0441(7) -0.0011(5) 0.0112(6) -0.0025(5) 
F2 0.0243(7) 0.0421(7) 0.0719(10) -0.0180(7) -0.0056(7) 0.0032(6) 
F3 0.0245(7) 0.0957(12) 0.0694(11) -0.0134(10) 0.0183(7) 0.0038(8) 
F4 0.0302(7) 0.0570(8) 0.0279(6) -0.0029(6) 0.0009(5) 0.0048(6) 
F5 0.0575(10) 0.0322(7) 0.0340(7) 0.0067(5) -0.0056(7) 0.0094(6) 
F6 0.0467(9) 0.0535(9) 0.0831(12) 0.0381(8) 0.0199(9) -0.0077(7) 
  
_geom_special_details 
; 
 All esds (except the esd in the dihedral angle between two l.s. planes) 
 are estimated using the full covariance matrix.  The cell esds are taken 
 into account individually in the estimation of esds in distances, angles 
 and torsion angles; correlations between esds in cell parameters are only 
 used when they are defined by crystal symmetry.  An approximate (isotropic) 
 treatment of cell esds is used for estimating esds involving l.s. planes. 
; 
  
loop_ 
 _geom_bond_atom_site_label_1 
 _geom_bond_atom_site_label_2 
 _geom_bond_distance 
 _geom_bond_site_symmetry_2 
 _geom_bond_publ_flag 
Pd1 C1 1.9512(15) . ? 
Pd1 N1 2.0458(13) . ? 
Pd1 N4 2.1926(14) . ? 
Pd1 N3 2.3378(13) . ? 
Pd1 N2 2.3426(13) . ? 
Pd1 Br1 2.4753(2) . ? 
N1 C13 1.338(2) . ? 
N1 C9 1.340(2) . ? 
N2 C7 1.484(2) . ? 
N2 C8 1.486(2) . ? 
N2 C16 1.4950(19) . ? 
N3 C14 1.486(2) . ? 
N3 C15 1.486(2) . ? 
N3 C21 1.488(2) . ? 
N4 C26 1.127(2) . ? 
C1 C2 1.382(2) . ? 
C1 C6 1.383(2) . ? 
C2 C3 1.392(2) . ? 
C2 C15 1.497(2) . ? 
C3 C4 1.391(2) . ? 
C3 H3 0.9500 . ? 
C4 C5 1.392(2) . ? 
C4 H4 0.9500 . ? 
C5 C6 1.394(2) . ? 
C5 H5 0.9500 . ? 
C6 C7 1.501(2) . ? 
C7 H7A 0.9900 . ? 
C7 H7B 0.9900 . ? 
C8 C9 1.516(2) . ? 
C8 H8A 0.9900 . ? 
C8 H8B 0.9900 . ? 
C9 C10 1.377(2) . ? 
C10 C11 1.390(2) . ? 
C10 H10 0.9500 . ? 
C11 C12 1.387(2) . ? 
C11 H11 0.9500 . ? 
C12 C13 1.388(2) . ? 
C12 H12 0.9500 . ? 
C13 C14 1.517(2) . ? 
C14 H14A 0.9900 . ? 
C14 H14B 0.9900 . ? 
C15 H15A 0.9900 . ? 
C15 H15B 0.9900 . ? 
C16 C17 1.552(2) . ? 
C16 H16A 0.9900 . ? 
C16 H16B 0.9900 . ? 
C17 C19 1.529(2) . ? 
C17 C18 1.535(2) . ? 
C17 C20 1.540(2) . ? 
C18 H18A 0.9800 . ? 
C18 H18B 0.9800 . ? 
C18 H18C 0.9800 . ? 
C19 H19A 0.9800 . ? 
C19 H19B 0.9800 . ? 
C19 H19C 0.9800 . ? 
C20 H20A 0.9800 . ? 
C20 H20B 0.9800 . ? 
C20 H20C 0.9800 . ? 
C21 C22 1.556(2) . ? 
C21 H21A 0.9900 . ? 
C21 H21B 0.9900 . ? 
C22 C25 1.522(2) . ? 
C22 C24 1.536(3) . ? 
C22 C23 1.540(2) . ? 
C23 H23A 0.9800 . ? 
C23 H23B 0.9800 . ? 
C23 H23C 0.9800 . ? 
C24 H24A 0.9800 . ? 
C24 H24B 0.9800 . ? 
C24 H24C 0.9800 . ? 
C25 H25A 0.9800 . ? 
C25 H25B 0.9800 . ? 
C25 H25C 0.9800 . ? 
C26 C27 1.462(3) . ? 
C27 H27A 0.9800 . ? 
C27 H27B 0.9800 . ? 
C27 H27C 0.9800 . ? 
P1 F3 1.5881(15) . ? 
P1 F5 1.5895(13) . ? 
P1 F6 1.5924(14) . ? 
P1 F1 1.5946(13) . ? 
P1 F2 1.5955(14) . ? 
P1 F4 1.5967(14) . ? 
  
loop_ 
 _geom_angle_atom_site_label_1 
 _geom_angle_atom_site_label_2 
 _geom_angle_atom_site_label_3 
 _geom_angle 
 _geom_angle_site_symmetry_1 
 _geom_angle_site_symmetry_3 
 _geom_angle_publ_flag 
C1 Pd1 N1 82.22(6) . . ? 
C1 Pd1 N4 170.47(6) . . ? 
N1 Pd1 N4 88.25(5) . . ? 
C1 Pd1 N3 80.67(5) . . ? 
N1 Pd1 N3 80.14(5) . . ? 
N4 Pd1 N3 97.55(5) . . ? 
C1 Pd1 N2 80.56(5) . . ? 
N1 Pd1 N2 79.57(5) . . ? 
N4 Pd1 N2 97.97(5) . . ? 
N3 Pd1 N2 153.96(4) . . ? 
C1 Pd1 Br1 91.34(5) . . ? 
N1 Pd1 Br1 173.46(4) . . ? 
N4 Pd1 Br1 98.19(4) . . ? 
N3 Pd1 Br1 97.80(3) . . ? 
N2 Pd1 Br1 100.53(3) . . ? 
C13 N1 C9 122.65(14) . . ? 
C13 N1 Pd1 118.17(11) . . ? 
C9 N1 Pd1 118.82(10) . . ? 
C7 N2 C8 113.34(12) . . ? 
C7 N2 C16 113.28(12) . . ? 
C8 N2 C16 113.78(12) . . ? 
C7 N2 Pd1 102.57(9) . . ? 
C8 N2 Pd1 104.25(9) . . ? 
C16 N2 Pd1 108.42(9) . . ? 
C14 N3 C15 113.79(12) . . ? 
C14 N3 C21 113.64(13) . . ? 
C15 N3 C21 112.96(13) . . ? 
C14 N3 Pd1 104.03(9) . . ? 
C15 N3 Pd1 102.03(9) . . ? 
C21 N3 Pd1 109.20(9) . . ? 
C26 N4 Pd1 163.38(13) . . ? 
C2 C1 C6 123.85(14) . . ? 
C2 C1 Pd1 117.56(11) . . ? 
C6 C1 Pd1 117.75(11) . . ? 
C1 C2 C3 117.60(14) . . ? 
C1 C2 C15 117.27(14) . . ? 
C3 C2 C15 124.98(14) . . ? 
C4 C3 C2 120.16(15) . . ? 
C4 C3 H3 119.9 . . ? 
C2 C3 H3 119.9 . . ? 
C5 C4 C3 120.70(15) . . ? 
C5 C4 H4 119.6 . . ? 
C3 C4 H4 119.6 . . ? 
C4 C5 C6 119.97(15) . . ? 
C4 C5 H5 120.0 . . ? 
C6 C5 H5 120.0 . . ? 
C1 C6 C5 117.69(14) . . ? 
C1 C6 C7 117.24(14) . . ? 
C5 C6 C7 124.86(14) . . ? 
N2 C7 C6 111.36(13) . . ? 
N2 C7 H7A 109.4 . . ? 
C6 C7 H7A 109.4 . . ? 
N2 C7 H7B 109.4 . . ? 
C6 C7 H7B 109.4 . . ? 
H7A C7 H7B 108.0 . . ? 
N2 C8 C9 115.43(13) . . ? 
N2 C8 H8A 108.4 . . ? 
C9 C8 H8A 108.4 . . ? 
N2 C8 H8B 108.4 . . ? 
C9 C8 H8B 108.4 . . ? 
H8A C8 H8B 107.5 . . ? 
N1 C9 C10 119.97(15) . . ? 
N1 C9 C8 117.68(14) . . ? 
C10 C9 C8 122.29(14) . . ? 
C9 C10 C11 118.69(16) . . ? 
C9 C10 H10 120.7 . . ? 
C11 C10 H10 120.7 . . ? 
C12 C11 C10 120.27(16) . . ? 
C12 C11 H11 119.9 . . ? 
C10 C11 H11 119.9 . . ? 
C11 C12 C13 118.57(16) . . ? 
C11 C12 H12 120.7 . . ? 
C13 C12 H12 120.7 . . ? 
N1 C13 C12 119.72(15) . . ? 
N1 C13 C14 118.10(14) . . ? 
C12 C13 C14 122.12(14) . . ? 
N3 C14 C13 115.74(13) . . ? 
N3 C14 H14A 108.3 . . ? 
C13 C14 H14A 108.3 . . ? 
N3 C14 H14B 108.3 . . ? 
C13 C14 H14B 108.3 . . ? 
H14A C14 H14B 107.4 . . ? 
N3 C15 C2 111.57(12) . . ? 
N3 C15 H15A 109.3 . . ? 
C2 C15 H15A 109.3 . . ? 
N3 C15 H15B 109.3 . . ? 
C2 C15 H15B 109.3 . . ? 
H15A C15 H15B 108.0 . . ? 
N2 C16 C17 121.89(13) . . ? 
N2 C16 H16A 106.9 . . ? 
C17 C16 H16A 106.9 . . ? 
N2 C16 H16B 106.9 . . ? 
C17 C16 H16B 106.9 . . ? 
H16A C16 H16B 106.7 . . ? 
C19 C17 C18 109.05(14) . . ? 
C19 C17 C20 108.77(15) . . ? 
C18 C17 C20 107.80(14) . . ? 
C19 C17 C16 113.69(13) . . ? 
C18 C17 C16 112.86(14) . . ? 
C20 C17 C16 104.36(13) . . ? 
C17 C18 H18A 109.5 . . ? 
C17 C18 H18B 109.5 . . ? 
H18A C18 H18B 109.5 . . ? 
C17 C18 H18C 109.5 . . ? 
H18A C18 H18C 109.5 . . ? 
H18B C18 H18C 109.5 . . ? 
C17 C19 H19A 109.5 . . ? 
C17 C19 H19B 109.5 . . ? 
H19A C19 H19B 109.5 . . ? 
C17 C19 H19C 109.5 . . ? 
H19A C19 H19C 109.5 . . ? 
H19B C19 H19C 109.5 . . ? 
C17 C20 H20A 109.5 . . ? 
C17 C20 H20B 109.5 . . ? 
H20A C20 H20B 109.5 . . ? 
C17 C20 H20C 109.5 . . ? 
H20A C20 H20C 109.5 . . ? 
H20B C20 H20C 109.5 . . ? 
N3 C21 C22 121.39(13) . . ? 
N3 C21 H21A 107.0 . . ? 
C22 C21 H21A 107.0 . . ? 
N3 C21 H21B 107.0 . . ? 
C22 C21 H21B 107.0 . . ? 
H21A C21 H21B 106.7 . . ? 
C25 C22 C24 109.94(15) . . ? 
C25 C22 C23 108.76(15) . . ? 
C24 C22 C23 107.13(15) . . ? 
C25 C22 C21 113.79(14) . . ? 
C24 C22 C21 112.52(14) . . ? 
C23 C22 C21 104.27(14) . . ? 
C22 C23 H23A 109.5 . . ? 
C22 C23 H23B 109.5 . . ? 
H23A C23 H23B 109.5 . . ? 
C22 C23 H23C 109.5 . . ? 
H23A C23 H23C 109.5 . . ? 
H23B C23 H23C 109.5 . . ? 
C22 C24 H24A 109.5 . . ? 
C22 C24 H24B 109.5 . . ? 
H24A C24 H24B 109.5 . . ? 
C22 C24 H24C 109.5 . . ? 
H24A C24 H24C 109.5 . . ? 
H24B C24 H24C 109.5 . . ? 
C22 C25 H25A 109.5 . . ? 
C22 C25 H25B 109.5 . . ? 
H25A C25 H25B 109.5 . . ? 
C22 C25 H25C 109.5 . . ? 
H25A C25 H25C 109.5 . . ? 
H25B C25 H25C 109.5 . . ? 
N4 C26 C27 178.99(18) . . ? 
C26 C27 H27A 109.5 . . ? 
C26 C27 H27B 109.5 . . ? 
H27A C27 H27B 109.5 . . ? 
C26 C27 H27C 109.5 . . ? 
H27A C27 H27C 109.5 . . ? 
H27B C27 H27C 109.5 . . ? 
F3 P1 F5 89.48(9) . . ? 
F3 P1 F6 91.85(9) . . ? 
F5 P1 F6 178.62(9) . . ? 
F3 P1 F1 179.35(9) . . ? 
F5 P1 F1 89.90(8) . . ? 
F6 P1 F1 88.76(8) . . ? 
F3 P1 F2 90.02(8) . . ? 
F5 P1 F2 90.02(8) . . ? 
F6 P1 F2 89.65(9) . . ? 
F1 P1 F2 90.20(7) . . ? 
F3 P1 F4 90.19(8) . . ? 
F5 P1 F4 90.06(7) . . ? 
F6 P1 F4 90.27(8) . . ? 
F1 P1 F4 89.58(7) . . ? 
F2 P1 F4 179.77(8) . . ? 
  
loop_ 
 _geom_torsion_atom_site_label_1 
 _geom_torsion_atom_site_label_2 
 _geom_torsion_atom_site_label_3 
 _geom_torsion_atom_site_label_4 
 _geom_torsion 
 _geom_torsion_site_symmetry_1 
 _geom_torsion_site_symmetry_2 
 _geom_torsion_site_symmetry_3 
 _geom_torsion_site_symmetry_4 
 _geom_torsion_publ_flag 
C6 C1 C2 C3 1.1(2) . . . . ? 
Pd1 C1 C2 C3 170.33(12) . . . . ? 
C6 C1 C2 C15 176.89(15) . . . . ? 
Pd1 C1 C2 C15 -13.92(19) . . . . ? 
C1 C2 C3 C4 -2.0(2) . . . . ? 
C15 C2 C3 C4 -177.40(16) . . . . ? 
C2 C3 C4 C5 1.5(3) . . . . ? 
C3 C4 C5 C6 -0.1(3) . . . . ? 
C2 C1 C6 C5 0.3(2) . . . . ? 
Pd1 C1 C6 C5 -168.90(12) . . . . ? 
C2 C1 C6 C7 -174.72(15) . . . . ? 
Pd1 C1 C6 C7 16.11(19) . . . . ? 
C4 C5 C6 C1 -0.8(2) . . . . ? 
C4 C5 C6 C7 173.76(16) . . . . ? 
C8 N2 C7 C6 -79.51(16) . . . . ? 
C16 N2 C7 C6 148.91(13) . . . . ? 
Pd1 N2 C7 C6 32.27(14) . . . . ? 
C1 C6 C7 N2 -35.2(2) . . . . ? 
C5 C6 C7 N2 150.20(15) . . . . ? 
C7 N2 C8 C9 88.92(16) . . . . ? 
C16 N2 C8 C9 -139.74(14) . . . . ? 
Pd1 N2 C8 C9 -21.83(16) . . . . ? 
C13 N1 C9 C10 4.0(2) . . . . ? 
Pd1 N1 C9 C10 176.99(13) . . . . ? 
C13 N1 C9 C8 -178.69(15) . . . . ? 
Pd1 N1 C9 C8 -5.7(2) . . . . ? 
N2 C8 C9 N1 20.5(2) . . . . ? 
N2 C8 C9 C10 -162.27(16) . . . . ? 
N1 C9 C10 C11 -1.6(3) . . . . ? 
C8 C9 C10 C11 -178.83(17) . . . . ? 
C9 C10 C11 C12 -1.5(3) . . . . ? 
C10 C11 C12 C13 2.5(3) . . . . ? 
C9 N1 C13 C12 -3.0(2) . . . . ? 
Pd1 N1 C13 C12 -176.05(13) . . . . ? 
C9 N1 C13 C14 179.67(15) . . . . ? 
Pd1 N1 C13 C14 6.63(19) . . . . ? 
C11 C12 C13 N1 -0.3(3) . . . . ? 
C11 C12 C13 C14 176.95(16) . . . . ? 
C15 N3 C14 C13 -89.60(16) . . . . ? 
C21 N3 C14 C13 139.23(14) . . . . ? 
Pd1 N3 C14 C13 20.58(16) . . . . ? 
N1 C13 C14 N3 -20.2(2) . . . . ? 
C12 C13 C14 N3 162.56(15) . . . . ? 
C14 N3 C15 C2 78.06(16) . . . . ? 
C21 N3 C15 C2 -150.43(13) . . . . ? 
Pd1 N3 C15 C2 -33.33(13) . . . . ? 
C1 C2 C15 N3 34.80(19) . . . . ? 
C3 C2 C15 N3 -149.79(15) . . . . ? 
C7 N2 C16 C17 51.15(19) . . . . ? 
C8 N2 C16 C17 -80.22(18) . . . . ? 
Pd1 N2 C16 C17 164.30(12) . . . . ? 
N2 C16 C17 C19 44.5(2) . . . . ? 
N2 C16 C17 C18 -80.39(19) . . . . ? 
N2 C16 C17 C20 162.84(15) . . . . ? 
C14 N3 C21 C22 77.98(19) . . . . ? 
C15 N3 C21 C22 -53.60(19) . . . . ? 
Pd1 N3 C21 C22 -166.38(12) . . . . ? 
N3 C21 C22 C25 -50.6(2) . . . . ? 
N3 C21 C22 C24 75.3(2) . . . . ? 
N3 C21 C22 C23 -168.96(15) . . . . ? 
  
loop_ 
 _geom_hbond_atom_site_label_D 
 _geom_hbond_atom_site_label_H 
 _geom_hbond_atom_site_label_A 
 _geom_hbond_distance_DH 
 _geom_hbond_distance_HA 
 _geom_hbond_distance_DA 
 _geom_hbond_angle_DHA 
 _geom_hbond_site_symmetry_A 
#C7 H7B Br1  0.99 2.97 3.8202(16) 144.8 4_565 
#C8 H8B F4  0.99 2.61 3.558(2) 159.8 . 
#C8 H8B F6  0.99 2.59 3.439(2) 144.3 . 
C10 H10 F1  0.95 2.45 3.364(2) 161.4 4_565 
C14 H14A F2  0.99 2.47 3.343(2) 146.4 2_656 
C14 H14A F5  0.99 2.55 3.377(2) 140.7 2_656 
#C15 H15B Br1  0.99 3.01 3.6052(16) 119.8 3_566 
#C16 H16A Br1  0.99 2.98 3.7697(16) 137.3 . 
C16 H16B F1  0.99 2.51 3.492(2) 172.5 . 
#C21 H21A F3  0.99 2.63 3.510(2) 148.3 2_656 
C21 H21B Br1  0.99 2.92 3.6985(16) 136.1 . 
C27 H27A F2  0.98 2.51 3.267(2) 133.4 . 
C27 H27C F4  0.98 2.53 3.383(2) 145.4 2_656 
  
_refine_diff_density_max    2.001 
_refine_diff_density_min   -0.699 
_refine_diff_density_rms    0.114 
  
_shelx_res_file 
; 
  
    l1916.res created by SHELXL-2014/7 
  
  
TITL lm1916/lt/X8//LG_1_14 in P2(1)/c 
CELL 0.71073  17.22240  14.08240  13.60440  90.0000 109.8349  90.0000 
ZERR    4.00   0.00110   0.00080   0.00080   0.0000   0.0027   0.0000 
LATT  1 
SYMM -X, 0.5+Y, 0.5-Z 
SFAC C H N F P BR PD 
UNIT 108 156 16 24 4 4 4 
TEMP -173.230 
SIZE 0.194 0.212 0.296 
  
REM Instructions for potential hydrogen bonds 
EQIV $1 x, -y+1/2, z-1/2 
HTAB C7 Br1_$1 
HTAB C8 F4 
HTAB C8 F6 
HTAB C10 F1_$1 
EQIV $2 -x+1, y+1/2, -z+3/2 
HTAB C14 F2_$2 
HTAB C14 F5_$2 
EQIV $3 -x, -y+1, -z+1 
HTAB C15 Br1_$3 
HTAB C16 Br1 
HTAB C16 F1 
HTAB C21 F3_$2 
HTAB C21 Br1 
HTAB C27 F2 
HTAB C27 F4_$2 
  
OMIT -8   1   4 
OMIT -3.0 
L.S. 10 
PLAN  5 
BOND $H 
LIST 4 
fmap 2 
acta 
MORE -1 
CONF 
rem WGHT    0.026900 
WGHT    0.027200    0.195100 
FVAR       0.05316 
PD1   7    0.214805    0.409817    0.558799    11.00000    0.01211    0.01276 = 
         0.01075    0.00026    0.00364   -0.00028 
BR1   6    0.101432    0.360085    0.620683    11.00000    0.01603    0.01870 = 
         0.01754    0.00214    0.00777   -0.00069 
N1    3    0.298261    0.455537    0.492198    11.00000    0.01530    0.01683 = 
         0.01132    0.00085    0.00405   -0.00020 
N2    3    0.236674    0.268972    0.480345    11.00000    0.01334    0.01554 = 
         0.01421    0.00028    0.00461    0.00103 
N3    3    0.196632    0.573927    0.565291    11.00000    0.01478    0.01533 = 
         0.01360   -0.00005    0.00470   -0.00131 
N4    3    0.317234    0.395645    0.707117    11.00000    0.01637    0.01779 = 
         0.01173   -0.00033    0.00491   -0.00037 
C1    1    0.137576    0.430009    0.417568    11.00000    0.01178    0.01640 = 
         0.01144    0.00030    0.00307    0.00002 
C2    1    0.105480    0.520212    0.391992    11.00000    0.01340    0.01563 = 
         0.01456   -0.00071    0.00500   -0.00051 
C3    1    0.060691    0.538550    0.287493    11.00000    0.01711    0.01848 = 
         0.01679    0.00233    0.00483    0.00252 
AFIX  43 
H3    2    0.036219    0.599147    0.267368    11.00000   -1.20000 
AFIX   0 
C4    1    0.051685    0.468340    0.212472    11.00000    0.01948    0.02528 = 
         0.01303    0.00299    0.00314    0.00415 
AFIX  43 
H4    2    0.022177    0.481899    0.141107    11.00000   -1.20000 
AFIX   0 
C5    1    0.085448    0.378455    0.240866    11.00000    0.01822    0.02216 = 
         0.01347   -0.00181    0.00425    0.00229 
AFIX  43 
H5    2    0.078881    0.331014    0.189020    11.00000   -1.20000 
AFIX   0 
C6    1    0.128904    0.358077    0.345416    11.00000    0.01369    0.01642 = 
         0.01412   -0.00030    0.00378    0.00083 
C7    1    0.160919    0.261743    0.386927    11.00000    0.01947    0.01528 = 
         0.01458   -0.00125    0.00166    0.00117 
AFIX  23 
H7A   2    0.117890    0.227027    0.405572    11.00000   -1.20000 
H7B   2    0.173279    0.225168    0.331858    11.00000   -1.20000 
AFIX   0 
C8    1    0.312406    0.287885    0.454390    11.00000    0.01948    0.01710 = 
         0.02238    0.00109    0.01072    0.00276 
AFIX  23 
H8A   2    0.306523    0.256380    0.387188    11.00000   -1.20000 
H8B   2    0.359892    0.258186    0.508741    11.00000   -1.20000 
AFIX   0 
C9    1    0.332125    0.391818    0.445689    11.00000    0.01505    0.01909 = 
         0.01397    0.00062    0.00529   -0.00015 
C10   1    0.385543    0.421325    0.396051    11.00000    0.02104    0.02392 = 
         0.02228   -0.00053    0.01228   -0.00068 
AFIX  43 
H10   2    0.411000    0.376589    0.364408    11.00000   -1.20000 
AFIX   0 
C11   1    0.401476    0.517866    0.393168    11.00000    0.02364    0.02763 = 
         0.02686    0.00143    0.01479   -0.00442 
AFIX  43 
H11   2    0.439183    0.539408    0.360757    11.00000   -1.20000 
AFIX   0 
C12   1    0.362545    0.582863    0.437417    11.00000    0.02140    0.02117 = 
         0.02266    0.00097    0.01057   -0.00434 
AFIX  43 
H12   2    0.371499    0.649093    0.433357    11.00000   -1.20000 
AFIX   0 
C13   1    0.310230    0.549067    0.487750    11.00000    0.01390    0.01820 = 
         0.01373   -0.00043    0.00255   -0.00190 
C14   1    0.268420    0.614649    0.542856    11.00000    0.01661    0.01524 = 
         0.01827   -0.00095    0.00682   -0.00301 
AFIX  23 
H14A  2    0.309940    0.634996    0.609756    11.00000   -1.20000 
H14B  2    0.249769    0.672148    0.499352    11.00000   -1.20000 
AFIX   0 
C15   1    0.116494    0.588552    0.479997    11.00000    0.01430    0.01548 = 
         0.01722   -0.00073    0.00378    0.00163 
AFIX  23 
H15A  2    0.113869    0.654314    0.453336    11.00000   -1.20000 
H15B  2    0.070888    0.580239    0.508073    11.00000   -1.20000 
AFIX   0 
C16   1    0.245773    0.189375    0.556150    11.00000    0.01834    0.01395 = 
         0.01341    0.00077    0.00358   -0.00023 
AFIX  23 
H16A  2    0.203897    0.199621    0.590087    11.00000   -1.20000 
H16B  2    0.300413    0.197084    0.611213    11.00000   -1.20000 
AFIX   0 
C17   1    0.238944    0.083847    0.521357    11.00000    0.02030    0.01545 = 
         0.01814   -0.00007    0.00624   -0.00125 
C18   1    0.149256    0.050346    0.472045    11.00000    0.02360    0.02025 = 
         0.02810   -0.00252    0.00771   -0.00477 
AFIX 137 
H18A  2    0.116515    0.074280    0.513256    11.00000   -1.50000 
H18B  2    0.147625   -0.019218    0.470958    11.00000   -1.50000 
H18C  2    0.126356    0.074583    0.400435    11.00000   -1.50000 
AFIX   0 
C19   1    0.285982    0.060887    0.447035    11.00000    0.02699    0.01790 = 
         0.02785   -0.00288    0.01267    0.00078 
AFIX 137 
H19A  2    0.258799    0.091856    0.379559    11.00000   -1.50000 
H19B  2    0.286462   -0.007988    0.436948    11.00000   -1.50000 
H19C  2    0.342826    0.084079    0.476972    11.00000   -1.50000 
AFIX   0 
C20   1    0.278131    0.028093    0.623663    11.00000    0.03435    0.01749 = 
         0.02522    0.00455    0.00741   -0.00153 
AFIX 137 
H20A  2    0.336115    0.046695    0.655675    11.00000   -1.50000 
H20B  2    0.274815   -0.040118    0.608521    11.00000   -1.50000 
H20C  2    0.248400    0.042221    0.671898    11.00000   -1.50000 
AFIX   0 
C21   1    0.193819    0.600068    0.670033    11.00000    0.02149    0.01561 = 
         0.01390   -0.00181    0.00719   -0.00084 
AFIX  23 
H21A  2    0.250351    0.591779    0.720581    11.00000   -1.20000 
H21B  2    0.158631    0.552389    0.688142    11.00000   -1.20000 
AFIX   0 
C22   1    0.163359    0.699553    0.691021    11.00000    0.01955    0.01792 = 
         0.01815   -0.00470    0.00614    0.00010 
C23   1    0.186671    0.703900    0.810676    11.00000    0.03527    0.02858 = 
         0.02276   -0.00847    0.00953    0.00354 
AFIX 137 
H23A  2    0.158954    0.652319    0.834107    11.00000   -1.50000 
H23B  2    0.169314    0.765074    0.830644    11.00000   -1.50000 
H23C  2    0.246582    0.697075    0.843425    11.00000   -1.50000 
AFIX   0 
C24   1    0.069140    0.709800    0.644195    11.00000    0.02110    0.02871 = 
         0.03483   -0.01429    0.01040    0.00022 
AFIX 137 
H24A  2    0.052771    0.717615    0.568290    11.00000   -1.50000 
H24B  2    0.051636    0.765520    0.674464    11.00000   -1.50000 
H24C  2    0.042885    0.652804    0.659950    11.00000   -1.50000 
AFIX   0 
C25   1    0.204892    0.781816    0.655696    11.00000    0.02838    0.01608 = 
         0.03518   -0.00448    0.01312   -0.00111 
AFIX 137 
H25A  2    0.264923    0.776278    0.688259    11.00000   -1.50000 
H25B  2    0.186475    0.841981    0.676587    11.00000   -1.50000 
H25C  2    0.190013    0.780143    0.579504    11.00000   -1.50000 
AFIX   0 
C26   1    0.379594    0.400068    0.770400    11.00000    0.02121    0.02054 = 
         0.01707    0.00146    0.00821    0.00087 
C27   1    0.459776    0.405654    0.853864    11.00000    0.02041    0.03413 = 
         0.01886   -0.00012    0.00006   -0.00041 
AFIX 137 
H27A  2    0.503822    0.395830    0.824467    11.00000   -1.50000 
H27B  2    0.463138    0.356515    0.906159    11.00000   -1.50000 
H27C  2    0.466103    0.468359    0.886900    11.00000   -1.50000 
AFIX   0 
  
P1    5    0.526795    0.191834    0.702343    11.00000    0.01539    0.02986 = 
         0.03458    0.00570    0.00411    0.00120 
F1    4    0.446636    0.214022    0.731930    11.00000    0.02394    0.03748 = 
         0.04410   -0.00112    0.01116   -0.00246 
F2    4    0.581904    0.251733    0.800864    11.00000    0.02429    0.04214 = 
         0.07187   -0.01803   -0.00559    0.00317 
F3    4    0.606579    0.168510    0.673240    11.00000    0.02446    0.09565 = 
         0.06943   -0.01335    0.01829    0.00380 
F4    4    0.471326    0.132095    0.603769    11.00000    0.03022    0.05699 = 
         0.02788   -0.00289    0.00091    0.00481 
F5    4    0.542707    0.098689    0.772384    11.00000    0.05750    0.03219 = 
         0.03399    0.00668   -0.00559    0.00941 
F6    4    0.509308    0.285994    0.633453    11.00000    0.04667    0.05351 = 
         0.08310    0.03812    0.01985   -0.00773 
HKLF 4 
  
REM  lm1916/lt/X8//LG_1_14 in P2(1)/c 
REM R1 =  0.0348 for   10500 Fo > 4sig(Fo)  and  0.0538 for all   13753 data 
REM    368 parameters refined using      0 restraints 
  
END 
  
WGHT      0.0430      0.5562 
  
REM Highest difference peak  2.001,  deepest hole -0.699,  1-sigma level  0.114 
Q1    1   0.1006  0.4600  0.6202  11.00000  0.05    2.00 
Q2    1   0.3263  0.3603  0.4988  11.00000  0.05    1.81 
Q3    1   0.1023  0.8199  0.6190  11.00000  0.05    1.74 
Q4    1   0.4672  0.1407  0.7619  11.00000  0.05    1.56 
Q5    1   0.2155  0.7702  0.5606  11.00000  0.05    1.27 
; 
_shelx_res_checksum   87960 
  
_shelx_hkl_file 
; 
   0   0  -1   -0.01    0.02 
   0   0   1   -0.01    0.02 
   0   0   1    0.01    0.02 
   0   0  -1   -0.01    0.02 
   0   0   1   -0.03    0.02 
   0   0   1   -0.04    0.02 
   0   0   1   -0.02    0.02 
   0   0   1    0.01    0.03 
   0   0  -1   -0.06    0.02 
   0   0  -1   -0.05    0.01 
   0   0  -2   29.97    0.87 
   0   0  -2   31.07    0.88 
   0   0  -2   30.19    0.88 
   0   0   2   29.70    0.88 
   0   0   2   30.25    0.87 
   0   0  -2   30.68    0.88 
   0   0   2   28.57    0.88 
   0   0   2   31.43    0.88 
   0   0   2   30.00    0.88 
   0   0   2   30.47    0.88 
   0   0   3    0.03    0.07 
   0   0  -3   -0.01    0.03 
   0   0  -3   -0.06    0.07 
   0   0  -3   -0.13    0.06 
   0   0  -3    0.01    0.07 
   0   0  -3    0.08    0.07 
   0   0   3    0.08    0.07 
   0   0   3   -0.01    0.08 
   0   0  -3   -0.03    0.07 
   0   0   3   -0.03    0.07 
   0   0  -4   15.21    0.52 
   0   0   4   15.42    0.52 
   0   0  -4   14.85    0.52 
   0   0   4   15.15    0.52 
   0   0  -4   14.82    0.52 
   0   0   4   14.85    0.53 
   0   0   4   15.05    0.51 
   0   0  -5   -0.03    0.08 
   0   0   5    0.00    0.08 
   0   0  -5    0.00    0.03 
   0   0   5    0.10    0.10 
   0   0  -5    0.02    0.08 
   0   0   5    0.04    0.08 
   0   0  -5    0.12    0.09 
   0   0   5    0.13    0.08 
   0   0  -6   13.55    0.54 
   0   0   6   14.58    0.53 
   0   0  -6   14.49    0.55 
   0   0  -6   14.35    0.54 
   0   0   6   14.30    0.55 
   0   0   6   13.84    0.53 
   0   0   6   13.67    0.54 
   0   0   7    0.00    0.10 
   0   0  -7   -0.03    0.10 
   0   0  -7   -0.05    0.09 
   0   0   7   -0.02    0.09 
   0   0  -7   -0.05    0.10 
   0   0   7    0.01    0.10 
   0   0   7   -0.10    0.11 
   0   0  -7    0.06    0.05 
   0   0   8    4.55    0.32 
   0   0   8    4.82    0.30 
   0   0   8    4.20    0.29 
   0   0   8    4.62    0.32 
   0   0  -8    5.05    0.33 
   0   0  -8    4.59    0.32 
   0   0  -8    4.11    0.29 
   0   0   9    0.04    0.12 
   0   0   9    0.05    0.12 
   0   0  -9   -0.04    0.11 
   0   0   9   -0.15    0.11 
   0   0  -9   -0.04    0.12 
   0   0   9   -0.01    0.12 
   0   0  -9    0.07    0.14 
   0   0 -10    2.01    0.26 
   0   0  10    2.41    0.31 
   0   0 -10    2.66    0.28 
   0   0 -10    2.80    0.32 
   0   0  10    3.19    0.30 
   0   0  10    3.01    0.32 
   0   0 -11   -0.06    0.17 
   0   0 -11   -0.01    0.14 
   0   0  11    0.18    0.19 
   0   0 -12   32.16    1.19 
   0   0 -12   32.44    1.24 
   0   0  12   31.32    1.22 
   0   0 -13    0.10    0.21 
   0   0  13    0.14    0.22 
   0   0 -13    0.01    0.17 
   0   0 -14    0.69    0.27 
   0   0 -14    0.78    0.25 
   0   0  14    0.84    0.31 
   0   0 -15   -0.26    0.23 
   0   0 -15    0.05    0.20 
   0   0  15    0.04    0.26 
   0   0 -16   19.27    1.03 
   0   0 -16   19.66    0.93 
   0   0 -17    0.09    0.32 
   0   0 -17    0.02    0.22 
   0   0 -18   14.63    0.80 
   0   0 -18   15.24    1.01 
   0   0 -19    0.03    0.38 
   0   0 -19    0.10    0.26 
   0   0 -20    0.38    0.27 
   0   0 -21    0.20    0.24 
   0   1   0    0.03    0.02 
   0   1   0    0.04    0.02 
   0  -1   0   -0.03    0.01 
   0   1  -1  240.82    7.11 
   0   1  -1  260.92    7.16 
   0   1  -1  259.33    7.06 
   0   1   1  258.80    7.08 
   0   1  -1  254.48    7.11 
   0   1   1  262.49    7.10 
   0   1  -1  253.87    7.09 
   0  -1   1  262.36    7.14 
   0  -1  -1  254.02    7.08 
   0  -1  -1  255.88    7.08 
   0  -1   1  257.05    7.16 
   0  -1   1  261.48    7.11 
   0  -1  -1  251.20    7.06 
   0  -1   1  274.97    7.16 
   0  -1  -1  253.89    7.06 
   0  -1   1  256.30    7.07 
   0   1   2   42.23    1.18 
   0   1   2   43.14    1.18 
   0   1  -2   40.89    1.21 
   0   1   2   41.36    1.17 
   0   1  -2   42.32    1.21 
   0   1  -2   41.47    1.21 
   0   1   2   43.02    1.19 
   0  -1  -2   41.33    1.18 
   0  -1   2   42.01    1.20 
   0  -1  -2   43.50    1.18 
   0  -1   2   42.15    1.21 
   0  -1  -2   40.41    1.18 
   0  -1   2   41.73    1.21 
   0  -1  -2   41.49    1.18 
   0  -1   2   41.38    1.20 
   0  -1  -2   40.94    1.18 
   0  -1  -2   41.78    1.18 
   0  -1   2   41.29    1.21 
   0  -1   2   42.01    1.20 
   0   1  -3   10.26    0.36 
   0   1  -3    9.50    0.37 
   0   1  -3   10.10    0.38 
   0   1  -3    9.79    0.37 
   0   1   3    9.52    0.33 
   0   1   3   10.03    0.35 
   0   1   3    9.43    0.34 
   0  -1  -3    9.29    0.34 
   0  -1   3   10.07    0.37 
   0  -1  -3    9.58    0.34 
   0  -1   3    9.72    0.37 
   0  -1  -3   10.11    0.35 
   0  -1  -3    9.56    0.34 
   0  -1  -3   10.54    0.34 
   0  -1   3   10.01    0.36 
   0  -1   3   10.25    0.37 
   0  -1  -3    9.83    0.34 
   0  -1   3   10.47    0.37 
   0   1  -4    4.74    0.25 
   0   1   4    4.81    0.24 
   0   1  -4    4.72    0.26 
   0   1   4    5.57    0.26 
   0   1   4    4.74    0.22 
   0   1   4    5.55    0.25 
   0   1  -4    5.44    0.26 
   0   1  -4    4.98    0.26 
   0  -1  -4    5.12    0.24 
   0  -1  -4    4.92    0.24 
   0  -1  -4    5.15    0.24 
   0  -1   4    5.39    0.26 
   0  -1   4    4.73    0.26 
   0  -1   4    5.17    0.26 
   0  -1   4    5.41    0.26 
   0   1   5   21.76    0.72 
   0   1  -5   21.33    0.74 
   0   1  -5   21.30    0.75 
   0   1   5   22.11    0.73 
   0   1  -5   21.29    0.74 
   0   1  -5   22.02    0.79 
   0   1   5   22.55    0.82 
   0   1   5   21.52    0.70 
   0  -1   5   21.74    0.75 
   0  -1  -5   22.23    0.72 
   0  -1   5   22.15    0.74 
   0  -1   5   22.23    0.73 
   0  -1  -5   21.66    0.71 
   0  -1  -5   22.18    0.72 
   0  -1  -5   22.00    0.72 
   0  -1   5   22.61    0.74 
   0   1   6    0.26    0.09 
   0   1   6    0.09    0.09 
   0   1  -6    0.09    0.10 
   0   1   6    0.11    0.10 
   0   1  -6    0.13    0.11 
   0   1  -6    0.08    0.09 
   0  -1   6    0.04    0.09 
   0  -1  -6    0.16    0.10 
   0  -1   6    0.08    0.09 
   0  -1  -6    0.14    0.09 
   0  -1   6    0.14    0.10 
   0  -1  -6    0.00    0.08 
   0  -1   6    0.05    0.11 
   0  -1  -6    0.01    0.08 
   0  -1  -6    0.10    0.09 
   0   1   7   13.19    0.52 
   0   1  -7   13.03    0.56 
   0   1   7   14.23    0.56 
   0   1  -7   14.26    0.56 
   0   1  -7   13.85    0.57 
   0   1   7   13.28    0.54 
   0  -1   7   14.47    0.56 
   0  -1  -7   12.87    0.53 
   0  -1  -7   12.21    0.54 
   0  -1   7   12.71    0.54 
   0  -1   7   13.89    0.57 
   0  -1   7   13.62    0.56 
   0  -1  -7   13.30    0.53 
   0  -1  -7   14.54    0.54 
   0   1  -8    8.39    0.43 
   0   1   8    7.70    0.38 
   0   1   8    7.51    0.40 
   0   1   8    6.99    0.40 
   0   1  -8    8.13    0.43 
   0   1  -8    8.03    0.42 
   0  -1   8    7.76    0.43 
   0  -1   8    7.92    0.41 
   0  -1  -8    7.83    0.40 
   0  -1  -8    7.31    0.40 
   0  -1   8    8.32    0.45 
   0  -1  -8    7.90    0.41 
   0  -1   8    7.65    0.40 
   0  -1  -8    7.95    0.39 
   0   1  -9    4.62    0.38 
   0   1  -9    3.91    0.34 
   0   1  -9    4.33    0.34 
   0   1   9    4.89    0.35 
   0   1   9    4.01    0.33 
   0   1   9    4.36    0.32 
   0  -1  -9    4.56    0.34 
   0  -1  -9    3.78    0.29 
   0  -1   9    4.22    0.32 
   0  -1   9    3.84    0.32 
   0  -1   9    4.45    0.37 
   0  -1   9    3.24    0.32 
   0  -1  -9    4.46    0.31 
   0  -1  -9    4.43    0.35 
   0   1  10    2.44    0.30 
   0   1  10    2.71    0.30 
   0   1 -10    2.45    0.29 
   0   1 -10    3.24    0.34 
   0   1 -10    3.26    0.33 
   0  -1  10    2.52    0.30 
   0  -1 -10    2.53    0.29 
   0  -1 -10    2.34    0.25 
   0  -1  10    2.66    0.35 
   0  -1 -10    2.32    0.26 
   0  -1  10    2.77    0.31 
   0  -1  10    2.70    0.28 
   0   1 -11    5.93    0.43 
   0   1 -11    5.12    0.44 
   0   1  11    5.64    0.46 
   0  -1 -11    4.87    0.44 
   0  -1  11    6.50    0.48 
   0  -1  11    5.95    0.49 
   0  -1 -11    5.22    0.44 
   0  -1 -11    6.17    0.40 
   0   1  12    0.30    0.21 
   0   1 -12    0.78    0.23 
   0   1 -12    0.58    0.22 
   0  -1 -12    0.82    0.24 
   0  -1 -12    0.58    0.19 
   0  -1  12    0.75    0.24 
   0   1 -13    0.46    0.24 
   0   1  13    0.13    0.23 
   0   1 -13    0.57    0.23 
   0  -1 -13    0.22    0.22 
   0  -1 -13    0.22    0.18 
   0  -1  13    0.32    0.26 
   0   1 -14   16.37    0.83 
   0   1  14   15.92    0.85 
   0   1 -14   18.96    0.91 
   0  -1 -14   18.48    0.89 
   0  -1  14   16.74    0.87 
   0  -1 -14   15.84    0.77 
   0   1 -15    7.93    0.68 
   0   1 -15    7.56    0.59 
   0  -1  15    6.66    0.64 
   0  -1 -15    7.34    0.52 
   0  -1 -15    8.43    0.54 
   0   1 -16    0.30    0.25 
   0   1 -16    0.87    0.35 
   0  -1  16    0.34    0.33 
   0  -1 -16    0.17    0.21 
   0  -1 -16    0.38    0.23 
   0  -1 -16    0.54    0.32 
   0   1 -17   14.23    0.93 
   0   1 -17   14.95    0.83 
   0  -1 -17   13.73    0.91 
   0  -1 -17   13.10    0.72 
   0  -1 -17   12.94    0.71 
   0   1 -18    2.74    0.54 
   0   1 -18    1.45    0.35 
   0  -1 -18    2.06    0.33 
   0  -1 -18    2.98    0.54 
   0  -1 -18    3.09    0.38 
   0   1 -19    3.18    0.46 
   0  -1 -19    3.77    0.39 
   0  -1 -19    4.43    0.66 
   0  -1 -19    3.94    0.40 
   0   1 -20    2.07    0.40 
   0  -1 -20    2.54    0.31 
   0  -1 -20    2.01    0.28 
   0  -1 -20    2.65    0.56 
   0   2   0    0.88    0.07 
   0   2   0    0.81    0.05 
   0   2   0    0.90    0.05 
   0   2   0    0.68    0.06 
   0   2   0    0.84    0.07 
   0  -2   0    0.75    0.07 
   0  -2   0    0.81    0.06 
   0  -2   0    0.83    0.05 
   0  -2   0    0.84    0.06 
   0  -2   0    0.64    0.06 
   0  -2   0    0.76    0.06 
   0  -2   0    0.75    0.05 
   0   2  -1    2.08    0.12 
   0   2  -1    2.16    0.12 
   0   2   1    2.02    0.09 
   0   2   1    2.10    0.09 
   0   2  -1    2.23    0.12 
   0   2  -1    2.04    0.12 
   0   2  -1    1.99    0.13 
   0  -2   1    1.95    0.12 
   0  -2   1    1.94    0.12 
   0  -2   1    2.17    0.12 
   0  -2   1    2.01    0.12 
   0  -2   1    1.79    0.12 
   0   2  -2  105.23    3.02 
   0   2  -2  107.62    3.02 
   0   2   2  108.33    2.98 
   0   2   2  106.61    2.98 
   0   2  -2  108.40    3.03 
   0  -2   2  109.73    3.02 
   0  -2  -2  106.37    2.97 
   0  -2   2  112.36    3.02 
   0  -2  -2  106.63    2.98 
   0  -2  -2  107.49    2.97 
   0  -2  -2  110.91    2.97 
   0  -2   2  107.56    3.02 
   0  -2  -2  107.48    2.97 
   0  -2   2  107.75    3.02 
   0  -2   2  110.53    3.03 
   0   2   3  111.54    3.06 
   0   2  -3  108.40    3.09 
   0   2   3  111.08    3.05 
   0   2   3  112.60    3.03 
   0   2  -3  108.51    3.11 
   0   2  -3  107.03    3.10 
   0  -2  -3  107.50    3.05 
   0  -2   3  109.12    3.10 
   0  -2  -3  108.89    3.03 
   0  -2  -3  115.61    3.03 
   0  -2  -3  108.57    3.05 
   0  -2   3  108.18    3.11 
   0  -2   3  110.48    3.11 
   0  -2   3  109.36    3.09 
   0  -2   3  111.79    3.10 
   0  -2  -3  110.38    3.05 
   0  -2  -3  109.18    3.06 
   0  -2  -3  110.19    3.05 
   0  -2   3  110.88    3.10 
   0   2   4    9.42    0.35 
   0   2   4    9.35    0.33 
   0   2  -4    9.64    0.39 
   0   2  -4    9.32    0.39 
   0   2   4    9.14    0.35 
   0  -2   4    8.82    0.38 
   0  -2  -4    9.57    0.34 
   0  -2  -4    9.22    0.35 
   0  -2   4    9.66    0.40 
   0  -2   4    9.59    0.38 
   0  -2   4    9.90    0.39 
   0  -2  -4    9.50    0.33 
   0  -2  -4    9.03    0.34 
   0  -2  -4    9.60    0.33 
   0  -2  -4    9.35    0.35 
   0  -2   4    8.97    0.39 
   0  -2  -4    9.76    0.34 
   0   2  -5    3.78    0.25 
   0   2   5    3.43    0.19 
   0   2   5    4.15    0.22 
   0   2   5    3.39    0.21 
   0   2  -5    3.75    0.25 
   0   2  -5    3.18    0.23 
   0  -2   5    3.63    0.23 
   0  -2  -5    3.55    0.21 
   0  -2   5    3.67    0.24 
   0  -2   5    3.48    0.25 
   0  -2   5    2.74    0.24 
   0  -2  -5    3.77    0.21 
   0  -2  -5    3.37    0.19 
   0  -2  -5    3.83    0.21 
   0  -2  -5    3.16    0.19 
   0  -2  -5    3.34    0.19 
   0   2  -6   17.82    0.67 
   0   2   6   18.26    0.64 
   0   2   6   18.11    0.63 
   0   2   6   17.87    0.60 
   0   2  -6   17.18    0.66 
   0   2  -6   18.92    0.69 
   0  -2  -6   18.96    0.61 
   0  -2   6   18.79    0.67 
   0  -2   6   17.40    0.67 
   0  -2  -6   18.11    0.62 
   0  -2   6   17.98    0.68 
   0  -2   6   17.00    0.65 
   0  -2  -6   17.85    0.62 
   0  -2  -6   17.22    0.63 
   0   2  -7    1.85    0.22 
   0   2   7    2.11    0.21 
   0   2  -7    1.91    0.21 
   0   2   7    2.02    0.21 
   0   2  -7    1.72    0.21 
   0   2   7    1.81    0.17 
   0  -2   7    1.72    0.22 
   0  -2  -7    1.41    0.16 
   0  -2  -7    1.96    0.18 
   0  -2   7    1.68    0.21 
   0  -2   7    1.96    0.22 
   0  -2  -7    2.02    0.20 
   0  -2   7    1.68    0.20 
   0   2  -8    0.89    0.17 
   0   2  -8    0.90    0.18 
   0   2   8    1.04    0.18 
   0   2  -8    0.69    0.17 
   0   2   8    0.91    0.17 
   0   2   8    1.12    0.15 
   0  -2  -8    0.54    0.15 
   0  -2  -8    1.18    0.18 
   0  -2   8    1.30    0.22 
   0  -2  -8    0.90    0.15 
   0  -2   8    1.16    0.20 
   0  -2   8    1.10    0.19 
   0  -2   8    0.78    0.17 
   0  -2  -8    0.96    0.15 
   0   2  -9    4.67    0.38 
   0   2   9    4.97    0.32 
   0   2   9    4.67    0.33 
   0   2  -9    4.99    0.37 
   0   2  -9    4.52    0.38 
   0   2   9    4.49    0.33 
   0  -2   9    4.14    0.37 
   0  -2  -9    4.51    0.34 
   0  -2  -9    4.59    0.30 
   0  -2  -9    4.52    0.31 
   0  -2   9    4.73    0.34 
   0  -2   9    4.62    0.38 
   0  -2   9    4.80    0.35 
   0  -2  -9    4.42    0.32 
   0   2  10    2.46    0.29 
   0   2 -10    1.96    0.27 
   0   2 -10    2.22    0.29 
   0  -2  10    2.05    0.27 
   0  -2  10    1.94    0.26 
   0  -2  10    2.17    0.30 
   0  -2 -10    2.52    0.25 
   0  -2 -10    1.63    0.24 
   0  -2  10    2.02    0.27 
   0  -2 -10    1.75    0.23 
   0   2 -11    0.17    0.18 
   0   2  11    0.10    0.16 
   0   2 -11   -0.26    0.17 
   0  -2 -11    0.06    0.13 
   0  -2  11    0.14    0.17 
   0  -2  11    0.30    0.20 
   0  -2 -11    0.16    0.13 
   0  -2 -11    0.00    0.16 
   0   2 -12    0.19    0.20 
   0   2 -12    0.50    0.22 
   0   2  12    0.25    0.20 
   0  -2 -12    0.07    0.18 
   0  -2 -12    0.10    0.14 
   0  -2  12    0.22    0.21 
   0  -2 -12    0.29    0.15 
   0   2 -13   26.97    1.13 
   0   2  13   25.91    1.09 
   0   2 -13   26.91    1.15 
   0  -2 -13   27.30    1.01 
   0  -2 -13   26.68    1.11 
   0  -2 -13   27.97    1.01 
   0  -2  13   26.35    1.15 
   0   2 -14    1.43    0.34 
   0   2 -14    1.67    0.34 
   0  -2 -14    1.85    0.35 
   0  -2 -14    1.77    0.26 
   0  -2 -14    1.65    0.25 
   0  -2  14    1.19    0.34 
   0   2 -15    9.85    0.77 
   0   2 -15    8.54    0.64 
   0  -2 -15    8.95    0.53 
   0  -2  15    9.58    0.72 
   0  -2 -15   10.51    0.70 
   0  -2 -15    9.65    0.54 
   0   2 -16    0.27    0.32 
   0   2 -16    0.08    0.25 
   0  -2 -16    0.32    0.30 
   0  -2  16    0.35    0.31 
   0  -2 -16    0.19    0.19 
   0  -2 -16    0.09    0.17 
   0   2 -17    0.80    0.32 
   0   2 -17    0.54    0.37 
   0  -2 -17    0.49    0.35 
   0  -2  17    0.33    0.57 
   0  -2 -17    0.45    0.21 
   0  -2 -17    0.42    0.20 
   0   2 -18    2.12    0.42 
   0  -2 -18    2.64    0.51 
   0  -2 -18    2.10    0.27 
   0  -2 -18    2.24    0.28 
   0   2 -19    7.99    0.69 
   0  -2 -19    7.55    0.39 
   0  -2 -19    7.86    0.39 
   0  -2 -19    8.35    0.81 
   0   2 -20    0.28    0.31 
   0  -2 -20   -0.33    0.40 
   0   3   0   -0.11    0.06 
   0   3   0   -0.16    0.03 
   0   3   0   -0.11    0.05 
   0  -3   0   -0.17    0.04 
   0  -3   0   -0.16    0.03 
   0  -3   0   -0.11    0.04 
   0  -3   0   -0.12    0.03 
   0  -3   0   -0.14    0.05 
   0  -3   0   -0.16    0.06 
   0   3  -1   18.53    0.57 
   0   3  -1   19.28    0.66 
   0   3   1   19.38    0.54 
   0   3   1   19.13    0.54 
   0  -3   1   18.46    0.57 
   0  -3   1   18.19    0.57 
   0  -3   1   18.82    0.58 
   0  -3   1   18.25    0.57 
   0  -3   1   18.34    0.58 
   0  -3  -1   18.16    0.54 
   0  -3  -1   18.73    0.52 
   0  -3   1   16.46    0.56 
   0   3  -2   55.69    1.59 
   0   3  -2   57.69    1.61 
   0   3   2   56.11    1.54 
   0  -3   2   52.73    1.59 
   0  -3  -2   54.92    1.53 
   0  -3   2   55.65    1.59 
   0  -3   2   55.58    1.60 
   0  -3   2   52.20    1.60 
   0  -3  -2   55.24    1.52 
   0  -3  -2   54.59    1.52 
   0  -3  -2   56.33    1.52 
   0  -3   2   55.87    1.60 
   0  -3   2   55.34    1.61 
   0   3  -3    0.00    0.08 
   0   3   3    0.13    0.06 
   0   3  -3    0.02    0.08 
   0  -3   3   -0.10    0.08 
   0  -3   3   -0.04    0.09 
   0  -3  -3    0.03    0.05 
   0  -3  -3    0.10    0.05 
   0  -3   3    0.01    0.08 
   0  -3  -3    0.18    0.05 
   0  -3  -3    0.15    0.05 
   0  -3   3    0.11    0.09 
   0  -3   3    0.15    0.09 
   0  -3  -3    0.12    0.05 
   0  -3   3    0.17    0.09 
   0   3  -4   45.89    1.38 
   0   3  -4   44.81    1.37 
   0   3   4   45.77    1.31 
   0   3   4   46.80    1.34 
   0  -3   4   45.65    1.38 
   0  -3  -4   45.66    1.30 
   0  -3   4   45.36    1.37 
   0  -3   4   45.59    1.37 
   0  -3   4   44.02    1.38 
   0  -3  -4   43.98    1.30 
   0  -3   4   40.22    1.36 
   0  -3  -4   45.83    1.29 
   0  -3  -4   44.42    1.31 
   0  -3  -4   45.35    1.30 
   0   3   5   22.24    0.71 
   0   3   5   21.00    0.70 
   0   3  -5   21.81    0.76 
   0   3  -5   22.02    0.78 
   0  -3  -5   22.14    0.69 
   0  -3   5   20.88    0.75 
   0  -3   5   21.62    0.77 
   0  -3   5   22.51    0.76 
   0  -3  -5   20.95    0.70 
   0  -3  -5   21.64    0.69 
   0  -3  -5   22.61    0.65 
   0  -3  -5   22.06    0.65 
   0  -3   5   22.26    0.78 
   0  -3  -5   21.82    0.70 
   0  -3   5   21.36    0.77 
   0  -3  -5   21.82    0.70 
   0   3  -6    5.01    0.32 
   0   3   6    4.53    0.26 
   0   3  -6    5.11    0.32 
   0   3   6    5.30    0.27 
   0  -3  -6    5.10    0.22 
   0  -3  -6    4.67    0.26 
   0  -3  -6    5.04    0.22 
   0  -3   6    5.26    0.33 
   0  -3  -6    5.51    0.25 
   0  -3  -6    4.78    0.26 
   0  -3   6    5.30    0.32 
   0  -3   6    4.94    0.31 
   0  -3   6    5.06    0.37 
   0  -3   6    4.96    0.32 
   0   3   7   13.86    0.53 
   0   3  -7   13.66    0.58 
   0   3   7   13.08    0.52 
   0   3  -7   12.62    0.58 
   0  -3   7   12.75    0.56 
   0  -3   7   12.13    0.57 
   0  -3  -7   13.77    0.47 
   0  -3   7   13.16    0.58 
   0  -3  -7   13.34    0.47 
   0  -3  -7   13.86    0.52 
   0  -3  -7   13.23    0.52 
   0  -3   7   12.72    0.56 
   0  -3  -7   12.84    0.49 
   0   3  -8    1.31    0.21 
   0   3  -8    1.05    0.21 
   0   3   8    0.94    0.16 
   0   3   8    1.06    0.17 
   0  -3   8    1.26    0.23 
   0  -3  -8    0.98    0.16 
   0  -3  -8    1.17    0.14 
   0  -3  -8    0.68    0.15 
   0  -3   8    1.10    0.20 
   0  -3  -8    0.91    0.13 
   0  -3   8    0.96    0.19 
   0  -3  -8    1.13    0.15 
   0  -3   8    1.24    0.21 
   0   3  -9    0.28    0.16 
   0   3   9    0.26    0.13 
   0   3   9    0.24    0.14 
   0   3  -9    0.02    0.15 
   0  -3  -9    0.23    0.11 
   0  -3   9   -0.01    0.14 
   0  -3  -9    0.05    0.06 
   0  -3  -9    0.09    0.10 
   0  -3   9    0.24    0.15 
   0  -3  -9   -0.10    0.12 
   0  -3   9    0.22    0.19 
   0  -3   9    0.15    0.14 
   0  -3  -9    0.08    0.09 
   0   3 -10    0.19    0.17 
   0   3  10   -0.14    0.13 
   0   3 -10    0.19    0.17 
   0  -3 -10   -0.12    0.09 
   0  -3 -10    0.10    0.10 
   0  -3  10    0.27    0.19 
   0  -3 -10    0.15    0.11 
   0  -3  10    0.07    0.15 
   0  -3  10   -0.03    0.16 
   0  -3  10    0.06    0.15 
   0  -3 -10    0.10    0.15 
   0   3 -11   11.61    0.65 
   0   3  11   11.50    0.59 
   0   3 -11   11.31    0.64 
   0  -3  11   10.88    0.63 
   0  -3 -11   11.53    0.51 
   0  -3 -11   11.59    0.54 
   0  -3 -11   12.26    0.51 
   0  -3  11   12.81    0.68 
   0  -3  11   10.76    0.61 
   0  -3 -11   12.65    0.62 
   0   3 -12    1.29    0.29 
   0   3 -12    1.44    0.29 
   0   3  12    1.68    0.28 
   0  -3 -12    1.46    0.27 
   0  -3 -12    1.63    0.30 
   0  -3 -12    1.99    0.23 
   0  -3  12    1.71    0.34 
   0   3 -13    3.51    0.44 
   0   3 -13    5.35    0.53 
   0  -3 -13    4.03    0.32 
   0  -3 -13    4.15    0.42 
   0  -3  13    4.87    0.52 
   0  -3 -13    4.20    0.32 
   0   3 -14   16.34    0.89 
   0   3 -14   16.53    0.88 
   0  -3 -14   17.26    0.68 
   0  -3 -14   16.66    0.68 
   0  -3  14   16.91    0.92 
   0  -3 -14   16.52    0.86 
   0   3 -15    0.56    0.31 
   0   3 -15    0.67    0.28 
   0  -3 -15    0.80    0.32 
   0  -3 -15    0.61    0.17 
   0  -3 -15    0.55    0.17 
   0  -3  15    1.19    0.35 
   0   3 -16    0.41    0.33 
   0   3 -16    0.86    0.32 
   0  -3 -16    0.28    0.15 
   0  -3  16    0.12    0.33 
   0  -3 -16    0.27    0.15 
   0  -3 -16    0.35    0.30 
   0   3 -17    1.62    0.39 
   0  -3  17    1.10    0.40 
   0  -3 -17    1.45    0.18 
   0  -3 -17    0.90    0.37 
   0  -3 -17    1.57    0.18 
   0   3 -18    1.97    0.42 
   0  -3 -18    2.61    0.50 
   0   3 -19   -0.05    0.30 
   0  -3 -19    0.24    0.38 
   0   3 -20    7.96    0.75 
   0  -3 -20    7.85    0.83 
   0   4   0  116.62    3.16 
   0  -4   0  114.37    3.16 
   0  -4   0  113.16    3.14 
   0  -4   0  113.59    3.14 
   0  -4   0  110.45    3.14 
   0   4   1   46.74    1.29 
   0   4  -1   46.52    1.31 
   0   4  -1   46.67    1.34 
   0  -4   1   46.30    1.32 
   0  -4   1   44.66    1.31 
   0  -4   1   46.20    1.33 
   0  -4  -1   45.69    1.27 
   0  -4   1   47.41    1.33 
   0  -4  -1   45.64    1.27 
   0  -4   1   45.36    1.34 
   0  -4  -1   44.58    1.29 
   0  -4   1   43.62    1.32 
   0  -4  -1   45.40    1.27 
   0  -4   1   46.08    1.32 
   0   4   2   13.33    0.40 
   0   4  -2   13.40    0.47 
   0   4  -2   12.56    0.45 
   0  -4   2   12.82    0.46 
   0  -4   2   13.00    0.46 
   0  -4   2   12.45    0.45 
   0  -4  -2   12.67    0.37 
   0  -4   2   13.83    0.46 
   0  -4  -2   12.69    0.37 
   0  -4   2   11.99    0.46 
   0  -4  -2   12.93    0.37 
   0  -4   2   13.13    0.47 
   0   4  -3    3.85    0.24 
   0   4   3    3.91    0.16 
   0   4  -3    3.55    0.22 
   0  -4   3    3.47    0.22 
   0  -4   3    3.52    0.23 
   0  -4  -3    3.72    0.15 
   0  -4   3    3.75    0.23 
   0  -4  -3    4.06    0.15 
   0  -4   3    3.75    0.23 
   0  -4   3    3.28    0.22 
   0  -4  -3    3.80    0.16 
   0  -4  -3    3.84    0.15 
   0  -4   3    3.40    0.24 
   0   4  -4    8.73    0.40 
   0   4  -4    9.40    0.39 
   0   4   4    9.18    0.32 
   0  -4  -4    8.92    0.28 
   0  -4  -4    8.77    0.31 
   0  -4   4    7.92    0.38 
   0  -4  -4    8.39    0.31 
   0  -4   4    9.85    0.41 
   0  -4   4    8.17    0.40 
   0  -4   4    8.12    0.39 
   0  -4  -4    8.63    0.32 
   0  -4   4    8.40    0.39 
   0   4  -5   52.74    1.61 
   0   4  -5   52.51    1.63 
   0   4   5   53.39    1.54 
   0  -4  -5   52.16    1.50 
   0  -4   5   55.36    1.62 
   0  -4  -5   52.78    1.53 
   0  -4   5   50.25    1.61 
   0  -4  -5   51.99    1.53 
   0  -4  -5   53.03    1.54 
   0  -4   5   52.58    1.64 
   0   4   6   21.88    0.70 
   0   4  -6   20.95    0.79 
   0   4  -6   21.01    0.77 
   0  -4   6   21.63    0.77 
   0  -4   6   20.61    0.77 
   0  -4   6   20.23    0.77 
   0  -4  -6   20.71    0.66 
   0  -4  -6   20.22    0.70 
   0  -4  -6   19.90    0.69 
   0  -4  -6   21.28    0.69 
   0  -4   6   19.94    0.78 
   0  -4   6   20.46    0.78 
   0   4   7   44.49    1.36 
   0   4  -7   43.18    1.43 
   0   4  -7   44.20    1.45 
   0  -4  -7   42.95    1.22 
   0  -4  -7   44.80    1.36 
   0  -4  -7   44.51    1.36 
   0  -4   7   44.00    1.45 
   0  -4   7   45.20    1.44 
   0  -4   7   43.38    1.46 
   0  -4  -7   44.13    1.32 
   0  -4   7   42.22    1.44 
   0  -4   7   46.61    1.44 
   0   4  -8    1.41    0.23 
   0   4   8    0.96    0.17 
   0   4  -8    1.12    0.20 
   0  -4   8    0.78    0.19 
   0  -4  -8    1.14    0.10 
   0  -4   8    0.83    0.20 
   0  -4  -8    1.09    0.14 
   0  -4  -8    1.13    0.10 
   0  -4  -8    1.05    0.16 
   0  -4  -8    1.05    0.17 
   0  -4   8    0.66    0.18 
   0  -4   8    1.09    0.21 
   0   4  -9    4.65    0.41 
   0   4  -9    3.62    0.36 
   0   4   9    4.37    0.31 
   0  -4   9    3.93    0.37 
   0  -4  -9    4.18    0.29 
   0  -4   9    4.73    0.42 
   0  -4   9    3.42    0.35 
   0  -4  -9    3.96    0.20 
   0  -4  -9    4.50    0.32 
   0  -4  -9    4.12    0.21 
   0  -4   9    3.83    0.35 
   0  -4  -9    4.17    0.27 
   0   4  10   13.14    0.61 
   0   4 -10   14.12    0.70 
   0   4 -10   14.16    0.69 
   0  -4 -10   13.72    0.48 
   0  -4  10   12.60    0.67 
   0  -4  10   13.37    0.66 
   0  -4 -10   13.95    0.48 
   0  -4 -10   14.25    0.63 
   0  -4 -10   13.57    0.56 
   0  -4  10   13.69    0.66 
   0  -4  10   13.93    0.71 
   0   4 -11    3.86    0.41 
   0   4  11    3.77    0.35 
   0   4 -11    4.80    0.47 
   0  -4  11    3.84    0.40 
   0  -4  11    5.00    0.46 
   0  -4 -11    4.59    0.32 
   0  -4 -11    4.63    0.39 
   0  -4 -11    4.41    0.24 
   0  -4 -11    3.66    0.23 
   0  -4  11    4.58    0.46 
   0   4 -12    4.91    0.47 
   0   4 -12    4.96    0.48 
   0  -4  12    5.30    0.53 
   0  -4 -12    5.62    0.45 
   0  -4 -12    5.36    0.27 
   0  -4  12    4.86    0.47 
   0  -4 -12    4.77    0.35 
   0  -4 -12    5.01    0.27 
   0   4 -13    9.51    0.67 
   0   4 -13   10.50    0.69 
   0  -4 -13   10.50    0.62 
   0  -4 -13   10.67    0.42 
   0  -4  13   10.54    0.69 
   0   4 -14   -0.02    0.24 
   0   4 -14    0.37    0.26 
   0  -4 -14    0.00    0.09 
   0  -4  14   -0.02    0.24 
   0  -4 -14   -0.14    0.21 
   0  -4 -14    0.07    0.09 
   0   4 -15    0.97    0.33 
   0   4 -15    1.87    0.41 
   0  -4 -15    1.51    0.35 
   0  -4  15    0.60    0.32 
   0   4 -16    7.38    0.68 
   0  -4 -16    8.19    0.69 
   0  -4  16    8.84    0.79 
   0   4 -17    0.06    0.30 
   0  -4 -17   -0.01    0.30 
   0  -4  17   -0.37    0.34 
   0   4 -18    4.37    0.59 
   0  -4  18    4.06    0.63 
   0  -4 -18    4.39    0.60 
   0   4 -19   -0.14    0.31 
   0  -4 -19    0.22    0.40 
   0   4 -20   -0.17    0.31 
   0   5   0   -0.05    0.07 
   0  -5   0    0.03    0.05 
   0  -5   0   -0.05    0.05 
   0  -5   0    0.02    0.06 
   0  -5   0   -0.04    0.06 
   0   5   1  113.09    3.07 
   0   5  -1  114.33    3.12 
   0   5  -1  111.70    3.08 
   0  -5  -1  108.57    3.07 
   0  -5   1  113.97    3.09 
   0  -5  -1  109.63    3.08 
   0  -5   1  108.21    3.10 
   0  -5   1  107.72    3.12 
   0  -5   1  110.37    3.11 
   0  -5   1  111.52    3.11 
   0  -5  -1  109.93    3.06 
   0  -5  -1  110.15    3.06 
   0  -5   1  111.96    3.10 
   0  -5  -1  110.97    3.06 
   0  -5   1  109.49    3.08 
   0   5  -2   46.93    1.39 
   0   5   2   48.25    1.34 
   0  -5   2   46.73    1.42 
   0  -5  -2   47.19    1.32 
   0  -5   2   46.38    1.39 
   0  -5  -2   47.45    1.32 
   0  -5   2   48.37    1.41 
   0  -5  -2   48.01    1.32 
   0  -5   2   46.74    1.40 
   0  -5   2   46.29    1.41 
   0   5  -3    0.29    0.11 
   0   5  -3    0.06    0.09 
   0   5   3    0.15    0.05 
   0  -5  -3    0.23    0.05 
   0  -5   3    0.29    0.11 
   0  -5   3    0.19    0.11 
   0  -5  -3    0.33    0.05 
   0  -5  -3    0.22    0.05 
   0  -5   3    0.34    0.11 
   0  -5   3    0.23    0.09 
   0  -5   3    0.25    0.11 
   0  -5   3    0.15    0.09 
   0   5  -4   -0.03    0.09 
   0   5  -4    0.02    0.10 
   0   5   4    0.04    0.06 
   0  -5   4   -0.07    0.10 
   0  -5   4   -0.07    0.09 
   0  -5   4   -0.17    0.09 
   0  -5   4   -0.15    0.09 
   0  -5   4   -0.19    0.08 
   0  -5  -4   -0.03    0.05 
   0  -5  -4    0.05    0.05 
   0  -5  -4   -0.08    0.05 
   0  -5   4   -0.10    0.11 
   0   5   5    0.81    0.11 
   0   5  -5    0.63    0.14 
   0   5  -5    0.65    0.15 
   0  -5   5    0.64    0.14 
   0  -5   5    0.76    0.15 
   0  -5  -5    0.84    0.10 
   0  -5  -5    0.85    0.11 
   0  -5   5    0.76    0.16 
   0  -5  -5    0.60    0.10 
   0  -5   5    0.46    0.15 
   0  -5   5    0.61    0.15 
   0   5  -6   18.38    0.75 
   0   5  -6   18.49    0.73 
   0   5   6   19.65    0.64 
   0  -5  -6   19.20    0.64 
   0  -5   6   19.74    0.75 
   0  -5   6   17.53    0.72 
   0  -5   6   19.89    0.75 
   0  -5  -6   19.46    0.58 
   0  -5   6   18.20    0.72 
   0  -5  -6   19.03    0.64 
   0  -5  -6   19.31    0.64 
   0  -5   6   19.49    0.76 
   0   5  -7   75.63    2.34 
   0   5   7   78.20    2.22 
   0   5  -7   74.53    2.31 
   0  -5  -7   73.74    2.22 
   0  -5   7   75.80    2.33 
   0  -5   7   76.86    2.32 
   0  -5   7   75.03    2.34 
   0  -5  -7   75.74    2.22 
   0  -5  -7   75.67    2.15 
   0  -5   7   76.82    2.33 
   0  -5  -7   76.31    2.22 
   0   5  -8    1.16    0.21 
   0   5   8    1.39    0.18 
   0   5  -8    1.54    0.24 
   0  -5   8    1.02    0.20 
   0  -5   8    1.31    0.22 
   0  -5  -8    1.25    0.17 
   0  -5   8    1.32    0.23 
   0  -5   8    1.56    0.26 
   0  -5   8    1.57    0.25 
   0  -5  -8    1.26    0.17 
   0  -5  -8    1.37    0.14 
   0   5  -9   24.03    0.94 
   0   5   9   23.09    0.83 
   0   5  -9   22.33    0.94 
   0  -5   9   21.39    0.91 
   0  -5   9   24.67    0.94 
   0  -5   9   25.64    0.96 
   0  -5  -9   22.08    0.84 
   0  -5  -9   23.76    0.77 
   0  -5  -9   22.08    0.83 
   0   5 -10    7.49    0.51 
   0   5 -10    8.60    0.53 
   0   5  10    7.17    0.42 
   0  -5  10    8.26    0.51 
   0  -5 -10    7.63    0.44 
   0  -5  10    7.56    0.51 
   0  -5  10    6.69    0.50 
   0  -5  10    7.46    0.50 
   0  -5 -10    7.30    0.36 
   0   5 -11   10.27    0.61 
   0   5 -11    9.46    0.60 
   0  -5  11    9.86    0.61 
   0  -5 -11    9.43    0.52 
   0  -5 -11    9.16    0.44 
   0  -5  11    9.93    0.59 
   0  -5  11    9.54    0.61 
   0  -5  11    9.01    0.59 
   0   5 -12    7.11    0.59 
   0   5 -12    6.92    0.56 
   0  -5 -12    7.44    0.40 
   0  -5  12    8.27    0.64 
   0  -5  12    7.76    0.64 
   0  -5 -12    7.33    0.50 
   0   5 -13    0.41    0.26 
   0   5 -13    0.31    0.24 
   0  -5 -13    0.05    0.19 
   0  -5  13    0.06    0.24 
   0  -5 -13    0.04    0.13 
   0   5 -14    0.88    0.33 
   0   5 -14    0.66    0.32 
   0  -5  14    1.03    0.38 
   0  -5 -14    0.97    0.29 
   0   5 -15   11.36    0.88 
   0  -5 -15   12.25    0.74 
   0  -5  15   10.84    0.82 
   0  -5 -16   -0.28    0.26 
   0  -5  16    0.21    0.37 
   0  -5  17    8.57    0.85 
   0  -5 -17    8.70    0.74 
   0  -5 -18    1.80    0.44 
   0  -5  18    1.41    0.47 
   0  -5 -19    2.87    0.55 
   0  -5 -19    3.25    0.33 
   0   5 -20    0.28    0.37 
   0   6   0  151.68    4.05 
   0  -6   0  143.77    4.03 
   0  -6   0  144.60    4.03 
   0  -6   0  141.26    4.05 
   0  -6   0  145.06    4.04 
   0   6  -1   28.74    0.90 
   0   6   1   30.32    0.86 
   0  -6   1   28.96    0.86 
   0  -6  -1   28.57    0.87 
   0  -6   1   28.09    0.91 
   0  -6   1   26.92    0.89 
   0  -6  -1   28.37    0.85 
   0  -6  -1   28.90    0.85 
   0  -6   1   30.05    0.86 
   0  -6   1   28.75    0.89 
   0  -6  -1   29.28    0.86 
   0  -6   1   28.87    0.89 
   0   6  -2   56.87    1.67 
   0   6  -2   56.84    1.63 
   0   6   2   57.33    1.58 
   0  -6   2   58.97    1.66 
   0  -6   2   55.89    1.66 
   0  -6  -2   50.32    1.59 
   0  -6  -2   56.62    1.57 
   0  -6   2   56.44    1.66 
   0  -6   2   56.64    1.66 
   0  -6   2   54.34    1.64 
   0  -6   2   55.75    1.68 
   0  -6  -2   55.53    1.57 
   0  -6  -2   57.14    1.57 
   0   6  -3    2.91    0.21 
   0   6   3    3.55    0.15 
   0  -6   3    3.09    0.22 
   0  -6   3    3.49    0.24 
   0  -6   3    2.60    0.21 
   0  -6  -3    3.00    0.14 
   0  -6  -3    3.24    0.14 
   0  -6   3    2.45    0.21 
   0  -6  -3    2.65    0.14 
   0  -6   3    2.78    0.24 
   0  -6   3    3.01    0.24 
   0   6   4   40.06    1.16 
   0   6  -4   38.35    1.28 
   0   6  -4   40.08    1.26 
   0  -6  -4   39.49    1.16 
   0  -6   4   39.84    1.28 
   0  -6   4   40.32    1.27 
   0  -6   4   41.82    1.29 
   0  -6   4   41.23    1.28 
   0  -6   4   39.78    1.30 
   0  -6   4   40.08    1.27 
   0  -6  -4   40.86    1.16 
   0  -6  -4   39.65    1.16 
   0   6  -5    0.13    0.12 
   0   6  -5    0.08    0.11 
   0   6   5    0.07    0.07 
   0  -6   5   -0.07    0.11 
   0  -6   5    0.03    0.10 
   0  -6   5    0.09    0.13 
   0  -6  -5    0.13    0.07 
   0  -6   5   -0.12    0.11 
   0  -6   5    0.09    0.11 
   0  -6  -5    0.05    0.06 
   0  -6  -5    0.09    0.07 
   0   6  -6   15.68    0.67 
   0   6   6   15.98    0.54 
   0   6  -6   15.91    0.65 
   0  -6   6   15.10    0.65 
   0  -6  -6   15.56    0.55 
   0  -6  -6   15.84    0.55 
   0  -6   6   15.61    0.65 
   0  -6   6   16.54    0.69 
   0  -6  -6   15.45    0.54 
   0  -6   6   15.13    0.66 
   0  -6   6   16.02    0.66 
   0   6   7    0.34    0.11 
   0   6  -7    0.59    0.19 
   0  -6   7    0.52    0.17 
   0  -6   7    0.20    0.13 
   0  -6   7    0.63    0.19 
   0  -6   7    0.53    0.19 
   0  -6  -7    0.29    0.10 
   0  -6  -7    0.56    0.12 
   0  -6  -7    0.48    0.12 
   0  -6   7    0.28    0.16 
   0   6   8   40.26    1.25 
   0   6  -8   38.50    1.36 
   0   6  -8   38.95    1.39 
   0  -6   8   38.96    1.37 
   0  -6  -8   39.84    1.14 
   0  -6   8   38.38    1.37 
   0  -6  -8   38.67    1.25 
   0  -6   8   41.89    1.40 
   0  -6   8   41.61    1.38 
   0  -6   8   38.58    1.39 
   0  -6  -8   38.60    1.26 
   0  -6  -8   41.20    1.32 
   0   6   9    0.17    0.12 
   0   6  -9    0.13    0.18 
   0   6  -9    0.23    0.18 
   0  -6   9    0.48    0.21 
   0  -6  -9    0.14    0.07 
   0  -6  -9    0.19    0.12 
   0  -6   9   -0.13    0.14 
   0  -6   9    0.33    0.20 
   0  -6   9    0.09    0.17 
   0  -6  -9    0.10    0.11 
   0   6 -10   23.41    1.02 
   0   6 -10   23.13    0.99 
   0  -6  10   24.93    1.02 
   0  -6 -10   24.69    0.78 
   0  -6  10   24.40    1.03 
   0  -6  10   23.98    0.99 
   0  -6  10   23.28    0.99 
   0  -6 -10   25.75    0.92 
   0   6 -11    6.00    0.53 
   0   6 -11    6.03    0.52 
   0  -6 -11    6.37    0.42 
   0  -6  11    4.46    0.45 
   0  -6 -11    5.58    0.29 
   0  -6  11    5.69    0.55 
   0  -6  11    5.50    0.49 
   0  -6  11    6.62    0.54 
   0   6 -12    0.22    0.24 
   0  -6 -12    0.35    0.12 
   0  -6  12    0.25    0.25 
   0  -6 -12    0.69    0.21 
   0  -6  12    0.33    0.28 
   0  -6 -13    7.73    0.39 
   0  -6 -13    8.29    0.56 
   0  -6  13    9.25    0.67 
   0  -6  14    4.38    0.54 
   0  -6 -14    4.21    0.31 
   0  -6 -14    4.88    0.48 
   0  -6  15    3.04    0.50 
   0  -6 -15    2.56    0.25 
   0  -6 -15    3.16    0.43 
   0  -6  16    1.75    0.50 
   0  -6 -16    2.05    0.40 
   0  -6 -17    2.53    0.25 
   0  -6 -17    2.27    0.45 
   0  -6  17    1.89    0.53 
   0  -6 -18    3.47    0.26 
   0  -6 -18    3.34    0.54 
   0  -6  18    2.64    0.57 
   0   6 -19    1.39    0.53 
   0  -6  19    1.39    0.54 
   0  -6 -19    1.21    0.42 
   0   7   0    0.00    0.07 
   0  -7   0    0.01    0.06 
   0  -7   0    0.05    0.07 
   0  -7   0    0.17    0.07 
   0  -7   0    0.10    0.08 
   0   7  -1   10.06    0.42 
   0   7   1   11.04    0.38 
   0  -7   1   11.00    0.41 
   0  -7   1   10.96    0.35 
   0  -7   1   10.40    0.35 
   0  -7   1   10.39    0.42 
   0  -7  -1   10.64    0.37 
   0  -7  -1   10.93    0.38 
   0  -7   1   10.31    0.42 
   0  -7   1   10.43    0.41 
   0  -7  -1    9.68    0.38 
   0  -7  -1   10.79    0.37 
   0   7  -2    4.95    0.26 
   0   7   2    5.01    0.21 
   0   7  -2    4.72    0.28 
   0  -7   2    4.65    0.28 
   0  -7   2    4.16    0.27 
   0  -7   2    4.86    0.24 
   0  -7  -2    4.75    0.20 
   0  -7   2    5.11    0.27 
   0  -7  -2    4.65    0.20 
   0  -7   2    4.20    0.26 
   0  -7   2    4.93    0.25 
   0  -7   2    4.66    0.27 
   0  -7  -2    4.58    0.21 
   0   7   3   37.79    1.07 
   0   7  -3   38.26    1.20 
   0   7  -3   37.05    1.15 
   0  -7  -3   36.90    1.08 
   0  -7   3   37.63    1.18 
   0  -7   3   36.77    1.18 
   0  -7   3   35.66    1.19 
   0  -7   3   36.46    1.17 
   0  -7  -3   37.16    1.07 
   0  -7   3   37.45    1.18 
   0  -7   3   37.15    1.20 
   0  -7  -3   36.81    1.07 
   0  -7   3   37.30    1.16 
   0  -7  -3   35.98    1.07 
   0   7  -4   56.36    1.67 
   0   7   4   54.10    1.55 
   0  -7   4   57.04    1.71 
   0  -7   4   54.50    1.69 
   0  -7  -4   54.68    1.56 
   0  -7  -4   54.64    1.57 
   0  -7   4   55.13    1.69 
   0  -7  -4   54.32    1.56 
   0  -7  -4   53.91    1.57 
   0  -7   4   56.48    1.69 
   0  -7   4   53.64    1.71 
   0  -7   4   53.81    1.69 
   0   7   5    0.25    0.07 
   0   7  -5    0.31    0.13 
   0   7  -5    0.13    0.14 
   0  -7   5    0.24    0.12 
   0  -7  -5    0.40    0.09 
   0  -7   5    0.44    0.17 
   0  -7   5    0.49    0.16 
   0  -7   5    0.30    0.14 
   0  -7   5    0.41    0.15 
   0   7  -6    1.01    0.21 
   0   7  -6    0.74    0.18 
   0   7   6    0.88    0.12 
   0  -7   6    0.67    0.18 
   0  -7  -6    0.81    0.12 
   0  -7   6    0.94    0.21 
   0  -7   6    0.73    0.18 
   0  -7   6    0.99    0.19 
   0  -7   6    0.62    0.17 
   0  -7  -6    0.76    0.12 
   0  -7  -6    0.87    0.12 
   0   7   7   22.65    0.72 
   0   7  -7   21.45    0.84 
   0   7  -7   21.35    0.88 
   0  -7  -7   21.79    0.73 
   0  -7   7   22.94    0.89 
   0  -7   7   21.74    0.88 
   0  -7   7   21.66    0.87 
   0  -7  -7   22.19    0.74 
   0  -7  -7   20.99    0.73 
   0  -7   7   20.58    0.85 
   0  -7   7   21.39    0.86 
   0   7  -8    2.88    0.32 
   0   7   8    2.94    0.23 
   0   7  -8    2.79    0.33 
   0  -7   8    3.12    0.34 
   0  -7   8    2.37    0.29 
   0  -7   8    3.13    0.35 
   0  -7   8    2.93    0.34 
   0  -7  -8    2.68    0.23 
   0  -7  -8    2.78    0.24 
   0  -7   8    1.93    0.29 
   0   7  -9   30.13    1.13 
   0   7  -9   29.31    1.27 
   0  -7   9   29.78    1.17 
   0  -7  -9   28.77    1.00 
   0  -7  -9   29.56    1.01 
   0  -7   9   31.29    1.17 
   0  -7   9   27.94    1.12 
   0  -7   9   30.06    1.14 
   0   7 -10    2.93    0.37 
   0  -7  10    3.31    0.39 
   0  -7  10    3.49    0.41 
   0  -7  10    3.96    0.43 
   0  -7  10    3.38    0.39 
   0  -7 -10    2.87    0.29 
   0  -7  11    0.08    0.23 
   0  -7  11    0.07    0.20 
   0  -7  11    0.26    0.24 
   0  -7 -11   -0.01    0.15 
   0  -7  12    5.38    0.55 
   0  -7 -12    4.75    0.42 
   0  -7  12    4.52    0.50 
   0  -7  13    4.66    0.56 
   0  -7 -13    6.34    0.51 
   0  -7  13    6.45    0.63 
   0  -7  14    1.76    0.42 
   0  -7 -14    2.73    0.38 
   0  -7  15    0.77    0.40 
   0  -7 -15    1.12    0.32 
   0  -7 -16    0.05    0.26 
   0  -7  16   -0.09    0.33 
   0  -7  17    0.40    0.40 
   0  -7 -17    0.80    0.35 
   0   7 -18    0.50    0.40 
   0  -7  18    0.77    0.46 
   0  -7 -18    1.46    0.43 
   0  -7  19    0.95    0.55 
   0   8   0   -0.08    0.07 
   0  -8   0    0.06    0.08 
   0  -8   0    0.13    0.09 
   0  -8   0    0.03    0.07 
   0  -8   0    0.10    0.08 
   0   8   1    0.75    0.11 
   0   8  -1    0.71    0.13 
   0  -8   1    0.62    0.05 
   0  -8   1    0.72    0.05 
   0  -8   1    0.65    0.13 
   0  -8   1    0.56    0.11 
   0  -8  -1    0.74    0.10 
   0  -8  -1    0.62    0.11 
   0  -8   1    0.73    0.13 
   0  -8   1    0.80    0.14 
   0  -8  -1    0.73    0.11 
   0  -8  -1    0.73    0.10 
   0   8   2    4.74    0.21 
   0   8  -2    4.47    0.29 
   0  -8   2    4.53    0.27 
   0  -8  -2    4.62    0.22 
   0  -8   2    4.22    0.29 
   0  -8  -2    5.01    0.22 
   0  -8   2    5.01    0.24 
   0  -8  -2    5.04    0.22 
   0  -8  -2    4.92    0.22 
   0  -8   2    4.72    0.29 
   0  -8   2    4.76    0.29 
   0  -8   2    4.76    0.25 
   0   8  -3    6.03    0.30 
   0   8  -3    6.08    0.35 
   0   8   3    5.68    0.22 
   0  -8   3    6.08    0.31 
   0  -8   3    5.79    0.32 
   0  -8   3    5.45    0.32 
   0  -8   3    5.21    0.34 
   0  -8  -3    6.09    0.24 
   0  -8  -3    5.76    0.24 
   0  -8   3    5.70    0.33 
   0  -8   3    6.29    0.36 
   0  -8   3    5.79    0.32 
   0  -8  -3    5.55    0.24 
   0  -8  -3    5.91    0.24 
   0   8   4   22.71    0.67 
   0   8  -4   23.07    0.79 
   0   8  -4   21.84    0.83 
   0  -8  -4   22.44    0.70 
   0  -8  -4   21.74    0.70 
   0  -8   4   22.13    0.81 
   0  -8   4   22.80    0.80 
   0  -8   4   21.71    0.84 
   0  -8  -4   22.28    0.69 
   0  -8  -4   23.17    0.70 
   0  -8   4   22.44    0.84 
   0  -8   4   23.52    0.83 
   0  -8   4   22.88    0.83 
   0   8  -5   11.27    0.52 
   0   8   5   12.19    0.40 
   0  -8   5   11.51    0.55 
   0  -8  -5   12.23    0.42 
   0  -8   5   12.09    0.55 
   0  -8   5   11.80    0.57 
   0  -8  -5   11.79    0.42 
   0  -8   5   11.25    0.55 
   0  -8   5   11.49    0.53 
   0   8   6    1.24    0.12 
   0   8  -6    1.60    0.25 
   0   8  -6    1.58    0.22 
   0  -8  -6    1.28    0.14 
   0  -8   6    1.48    0.23 
   0  -8   6    1.74    0.25 
   0  -8   6    1.06    0.20 
   0  -8   6    1.15    0.21 
   0  -8   6    1.46    0.24 
   0  -8  -6    1.46    0.14 
   0   8  -7   21.32    0.85 
   0  -8   7   22.19    0.91 
   0  -8   7   21.58    0.88 
   0  -8  -7   21.29    0.72 
   0  -8   7   22.73    0.89 
   0  -8   7   20.76    0.86 
   0  -8  -7   20.45    0.72 
   0  -8   7   22.04    0.88 
   0  -8  -7   21.93    0.73 
   0   8  -8   29.52    1.10 
   0  -8   8   28.27    1.11 
   0  -8   8   27.73    1.11 
   0  -8  -8   29.35    0.98 
   0  -8   8   30.87    1.17 
   0  -8  -8   30.04    0.97 
   0  -8   8   30.49    1.13 
   0  -8   8   27.77    1.11 
   0  -8  -9    2.71    0.25 
   0  -8   9    2.52    0.37 
   0  -8  -9    2.94    0.27 
   0  -8   9    2.40    0.34 
   0  -8   9    1.93    0.32 
   0  -8  10    0.21    0.23 
   0  -8  10    0.18    0.21 
   0  -8  10    0.38    0.23 
   0  -8  10    0.27    0.22 
   0  -8 -10    0.43    0.16 
   0  -8  11   28.62    1.20 
   0  -8  11   29.50    1.25 
   0  -8 -11   30.40    1.09 
   0  -8  11   28.70    1.21 
   0  -8  11   29.87    1.23 
   0  -8  12    1.78    0.37 
   0  -8  12    2.01    0.41 
   0  -8 -12    1.99    0.29 
   0  -8  13    9.12    0.72 
   0  -8 -13   11.66    0.64 
   0  -8  13   11.59    0.81 
   0  -8  14    2.84    0.51 
   0  -8 -14    2.60    0.37 
   0  -8 -15   -0.05    0.24 
   0  -8  15    0.05    0.37 
   0  -8  16   -0.21    0.34 
   0  -8 -16   -0.06    0.26 
   0   8 -17    0.14    0.41 
   0  -8 -17    0.01    0.29 
   0  -8  17   -0.15    0.42 
   0   8 -18    0.39    0.42 
   0  -8  18    0.08    0.47 
   0  -8 -18    0.37    0.34 
   0  -8  19    0.25    0.52 
   0   9   0   -0.01    0.08 
   0  -9   0   -0.03    0.08 
   0  -9   0   -0.11    0.09 
   0  -9   0   -0.07    0.08 
   0  -9   0    0.06    0.08 
   0   9  -1   15.15    0.57 
   0   9   1   14.94    0.52 
   0  -9   1   15.41    0.58 
   0  -9   1   15.85    0.57 
   0  -9  -1   14.50    0.52 
   0  -9   1   14.21    0.57 
   0  -9   1   14.26    0.56 
   0  -9  -1   15.26    0.54 
   0  -9  -1   15.07    0.53 
   0  -9  -1   15.24    0.53 
   0   9  -2    3.12    0.26 
   0   9   2    2.62    0.16 
   0  -9   2    2.13    0.21 
   0  -9  -2    2.83    0.19 
   0  -9   2    2.15    0.22 
   0  -9   2    2.60    0.17 
   0  -9   2    2.61    0.17 
   0  -9  -2    2.32    0.17 
   0  -9  -2    2.48    0.17 
   0  -9   2    2.65    0.24 
   0  -9   2    2.40    0.24 
   0  -9  -2    2.38    0.17 
   0   9  -3    0.65    0.16 
   0   9   3    0.49    0.08 
   0  -9  -3    0.46    0.09 
   0  -9  -3    0.40    0.08 
   0  -9   3    0.28    0.13 
   0  -9  -3    0.57    0.09 
   0  -9  -3    0.39    0.08 
   0  -9   3    0.54    0.12 
   0  -9   3    0.42    0.14 
   0  -9   3    0.49    0.13 
   0  -9   3    0.44    0.11 
   0  -9   3    0.46    0.15 
   0   9  -4    8.68    0.42 
   0   9  -4    9.13    0.49 
   0   9   4    9.88    0.32 
   0  -9  -4    9.72    0.36 
   0  -9   4    9.16    0.47 
   0  -9  -4    9.16    0.36 
   0  -9   4   10.27    0.48 
   0  -9   4    9.25    0.48 
   0  -9   4   10.20    0.51 
   0  -9   4   10.05    0.49 
   0  -9  -4    9.23    0.35 
   0  -9   4   10.08    0.47 
   0  -9   4    9.69    0.45 
   0  -9  -4    9.84    0.35 
   0   9  -5    0.06    0.12 
   0   9   5    0.02    0.06 
   0   9  -5   -0.01    0.15 
   0  -9  -5    0.09    0.07 
   0  -9   5   -0.16    0.12 
   0  -9  -5   -0.04    0.06 
   0  -9  -5    0.05    0.07 
   0  -9   5   -0.06    0.15 
   0  -9  -5   -0.03    0.07 
   0  -9   5    0.00    0.11 
   0  -9   5    0.08    0.14 
   0  -9   5   -0.01    0.12 
   0   9  -6   86.72    2.70 
   0  -9   6   91.11    2.74 
   0  -9  -6   88.85    2.56 
   0  -9   6   92.52    2.78 
   0  -9   6   89.31    2.71 
   0  -9  -6   88.49    2.56 
   0  -9   6   91.14    2.75 
   0  -9   6   90.54    2.75 
   0  -9  -6   89.14    2.54 
   0  -9   7    2.34    0.30 
   0  -9   7    3.11    0.37 
   0  -9   7    2.75    0.32 
   0  -9  -7    2.62    0.21 
   0  -9  -7    2.25    0.20 
   0  -9   7    2.41    0.31 
   0  -9   7    2.67    0.32 
   0  -9   8    8.58    0.54 
   0  -9   8    8.51    0.57 
   0  -9   8    8.04    0.53 
   0  -9  -8    7.28    0.37 
   0  -9   8    7.36    0.49 
   0  -9  -8    7.94    0.39 
   0  -9   8    7.04    0.50 
   0  -9  -9    8.02    0.42 
   0  -9   9    7.83    0.55 
   0  -9   9    7.55    0.58 
   0  -9   9    7.91    0.55 
   0  -9   9    8.01    0.56 
   0  -9  10   20.61    0.99 
   0  -9  10   20.22    0.94 
   0  -9  10   21.16    0.95 
   0  -9 -10   19.69    0.78 
   0  -9  10   19.77    0.94 
   0  -9  11    2.13    0.37 
   0  -9  11    2.25    0.39 
   0  -9 -11    2.47    0.29 
   0  -9  11    2.58    0.40 
   0  -9  11    1.69    0.37 
   0  -9  12    9.84    0.74 
   0  -9  12   10.44    0.79 
   0  -9  12    8.96    0.72 
   0  -9 -12    9.01    0.55 
   0  -9  13    1.76    0.41 
   0  -9 -13    2.75    0.37 
   0  -9  13    2.26    0.42 
   0  -9  14    0.75    0.40 
   0  -9 -14    0.93    0.27 
   0   9 -15    0.32    0.35 
   0  -9 -15    0.25    0.25 
   0  -9  15   -0.04    0.37 
   0   9 -16    0.71    0.40 
   0  -9 -16    0.08    0.26 
   0  -9  16    0.78    0.41 
   0   9 -17    0.16    0.44 
   0  -9 -17    0.69    0.34 
   0  -9  17    0.09    0.45 
   0   9 -18    0.20    0.41 
   0  -9 -18    0.35    0.50 
   0  -9  18    0.06    0.43 
   0  10   0   20.16    0.69 
   0 -10   0   19.56    0.70 
   0 -10   0   19.23    0.69 
   0 -10   0   19.86    0.69 
   0 -10   0   20.41    0.71 
   0  10   1    0.55    0.12 
   0  10  -1    0.48    0.14 
   0 -10  -1    0.72    0.13 
   0 -10  -1    0.48    0.12 
   0 -10  -1    0.52    0.11 
   0 -10   1    0.61    0.14 
   0 -10   1    0.70    0.15 
   0 -10   1    0.82    0.15 
   0 -10  -1    0.75    0.12 
   0 -10   1    0.69    0.14 
   0  10   2    0.01    0.07 
   0  10  -2    0.00    0.12 
   0 -10  -2    0.08    0.08 
   0 -10   2   -0.04    0.05 
   0 -10   2    0.16    0.13 
   0 -10   2    0.01    0.05 
   0 -10  -2    0.04    0.08 
   0 -10  -2   -0.03    0.08 
   0 -10   2    0.05    0.12 
   0 -10   2    0.07    0.11 
   0 -10  -2    0.03    0.07 
   0 -10   2   -0.06    0.11 
   0  10   3    0.84    0.10 
   0  10  -3    0.37    0.15 
   0 -10  -3    0.70    0.11 
   0 -10   3    0.75    0.12 
   0 -10  -3    0.72    0.11 
   0 -10   3    0.56    0.16 
   0 -10   3    0.37    0.12 
   0 -10   3    0.54    0.16 
   0 -10   3    0.59    0.12 
   0 -10   3    0.65    0.17 
   0  10  -4   13.83    0.64 
   0 -10  -4   14.68    0.51 
   0 -10   4   14.83    0.58 
   0 -10  -4   14.21    0.48 
   0 -10   4   14.18    0.64 
   0 -10   4   15.16    0.67 
   0 -10  -4   14.50    0.51 
   0 -10   4   14.73    0.65 
   0 -10  -4   14.48    0.50 
   0 -10   4   14.86    0.60 
   0 -10   4   14.02    0.80 
   0 -10   4   13.72    0.61 
   0  10  -5   26.26    1.01 
   0 -10  -5   25.44    0.84 
   0 -10   5   25.78    0.99 
   0 -10   5   27.62    1.02 
   0 -10   5   26.32    0.97 
   0 -10   5   26.70    0.95 
   0 -10   5   26.22    1.02 
   0 -10   5   26.00    0.98 
   0 -10  -5   26.51    0.84 
   0 -10  -5   26.64    0.84 
   0 -10  -5   26.21    0.80 
   0  10  -6    4.71    0.42 
   0 -10   6    4.95    0.42 
   0 -10   6    4.61    0.37 
   0 -10   6    5.44    0.46 
   0 -10   6    4.54    0.38 
   0 -10   6    5.60    0.41 
   0 -10  -6    4.83    0.26 
   0 -10  -6    5.55    0.28 
   0  10  -7    8.52    0.54 
   0 -10   7    8.97    0.55 
   0 -10   7    8.72    0.51 
   0 -10   7    8.28    0.53 
   0 -10  -7    8.60    0.38 
   0 -10   7    7.26    0.52 
   0 -10  -7    7.68    0.37 
   0 -10   7    7.95    0.52 
   0  10  -8   45.44    1.67 
   0 -10  -8   46.94    1.47 
   0 -10  -8   47.80    1.46 
   0 -10   8   47.57    1.67 
   0 -10   8   49.09    1.67 
   0 -10   8   48.10    1.66 
   0 -10   8   47.14    1.70 
   0 -10   8   45.58    1.62 
   0  10  -9    0.35    0.23 
   0 -10   9    0.04    0.21 
   0 -10   9    0.22    0.22 
   0 -10   9    0.16    0.22 
   0 -10   9    0.26    0.20 
   0 -10  -9    0.23    0.13 
   0 -10  10   15.33    0.83 
   0 -10  10   16.30    0.84 
   0 -10  10   15.71    0.85 
   0 -10  10   15.44    0.83 
   0 -10 -10   15.76    0.67 
   0 -10  11    8.86    0.74 
   0 -10 -11    8.31    0.48 
   0 -10  11    7.69    0.64 
   0 -10  11    9.26    0.66 
   0 -10  11    6.85    0.61 
   0  10 -12   -0.05    0.26 
   0 -10  12    0.18    0.28 
   0 -10 -12   -0.02    0.17 
   0 -10  12    0.12    0.32 
   0 -10  12    0.00    0.25 
   0  10 -13    1.10    0.38 
   0 -10 -13    1.02    0.26 
   0 -10  13    1.65    0.46 
   0 -10  13    1.21    0.35 
   0  10 -14    1.89    0.45 
   0 -10  14    1.74    0.45 
   0 -10  14    2.11    0.45 
   0 -10 -14    1.46    0.32 
   0  10 -15    0.10    0.34 
   0 -10  15    0.12    0.35 
   0 -10 -15    0.10    0.24 
   0  10 -16    0.84    0.47 
   0 -10 -16    0.46    0.30 
   0 -10  16    0.26    0.40 
   0  10 -17    0.25    0.45 
   0 -10 -17   -0.10    0.28 
   0 -10  17    0.26    0.47 
   0  10 -18    1.15    0.57 
   0 -10  18    1.18    0.58 
   0  11   0    0.00    0.11 
   0 -11   0    0.08    0.10 
   0 -11   0   -0.11    0.10 
   0 -11   0   -0.07    0.10 
   0 -11   0    0.02    0.10 
   0  11   1    1.73    0.18 
   0  11  -1    1.76    0.22 
   0 -11   1    1.84    0.20 
   0 -11  -1    1.79    0.19 
   0 -11  -1    1.82    0.19 
   0 -11   1    1.76    0.21 
   0 -11  -1    1.91    0.19 
   0 -11   1    1.65    0.21 
   0 -11  -1    1.78    0.19 
   0 -11   1    1.87    0.22 
   0  11  -2    1.77    0.23 
   0 -11  -2    1.85    0.18 
   0 -11  -2    1.76    0.17 
   0 -11  -2    1.47    0.16 
   0 -11   2    1.67    0.22 
   0 -11  -2    1.90    0.18 
   0 -11   2    1.76    0.23 
   0 -11   2    1.66    0.22 
   0 -11   2    1.71    0.23 
   0  11  -3   16.03    0.67 
   0 -11   3   15.05    0.54 
   0 -11  -3   15.55    0.56 
   0 -11   3   16.42    0.55 
   0 -11  -3   15.54    0.56 
   0 -11   3   15.62    0.67 
   0 -11   3   14.93    0.67 
   0 -11   3   15.31    0.68 
   0 -11  -3   15.53    0.55 
   0  11  -4    1.02    0.23 
   0 -11   4    0.74    0.17 
   0 -11   4    0.88    0.16 
   0 -11   4    0.94    0.21 
   0 -11   4    0.79    0.20 
   0 -11  -4    0.79    0.12 
   0 -11   4    1.13    0.23 
   0 -11   4    0.92    0.15 
   0 -11  -4    0.64    0.13 
   0 -11  -4    0.91    0.13 
   0  11  -5    0.04    0.17 
   0 -11   5   -0.09    0.15 
   0 -11   5    0.02    0.14 
   0 -11   5    0.03    0.16 
   0 -11   5   -0.06    0.15 
   0 -11  -5    0.06    0.09 
   0 -11   5    0.12    0.13 
   0 -11   5    0.12    0.14 
   0 -11  -5    0.03    0.08 
   0 -11  -5    0.17    0.10 
   0  11  -6    0.43    0.22 
   0 -11   6    0.67    0.21 
   0 -11   6    0.07    0.15 
   0 -11   6    0.34    0.18 
   0 -11  -6    0.32    0.11 
   0 -11  -6    0.39    0.12 
   0 -11   6    0.27    0.15 
   0 -11   6    0.40    0.22 
   0 -11   6    0.08    0.18 
   0  11  -7   40.86    1.48 
   0 -11   7   41.51    1.45 
   0 -11   7   40.72    1.50 
   0 -11   7   38.84    1.41 
   0 -11   7   40.65    1.48 
   0 -11   7   39.52    1.46 
   0 -11   7   41.29    1.46 
   0 -11  -7   41.20    1.27 
   0 -11  -7   40.58    1.26 
   0  11  -8    5.62    0.53 
   0 -11  -8    5.37    0.33 
   0 -11   8    5.14    0.49 
   0 -11   8    5.42    0.49 
   0 -11   8    6.66    0.54 
   0 -11   8    5.09    0.46 
   0 -11   8    4.80    0.49 
   0  11  -9   37.27    1.46 
   0 -11   9   34.53    1.41 
   0 -11   9   36.33    1.41 
   0 -11  -9   37.88    1.22 
   0 -11   9   36.23    1.42 
   0 -11   9   37.35    1.45 
   0  11 -10    0.10    0.28 
   0 -11 -10   -0.21    0.13 
   0 -11  10    0.30    0.27 
   0 -11  10    0.03    0.26 
   0 -11  10   -0.15    0.24 
   0 -11  10   -0.10    0.22 
   0  11 -11    1.21    0.38 
   0 -11  11    1.25    0.36 
   0 -11 -11    1.11    0.23 
   0 -11  11    1.55    0.36 
   0 -11  11    1.41    0.36 
   0 -11  11    0.79    0.32 
   0  11 -12    0.14    0.33 
   0 -11  12    0.02    0.26 
   0 -11 -12    0.16    0.19 
   0 -11  12    0.32    0.34 
   0 -11  12    0.27    0.29 
   0  11 -13    2.32    0.50 
   0 -11  13    3.42    0.57 
   0 -11 -13    3.01    0.37 
   0 -11  13    2.55    0.45 
   0  11 -14   -0.24    0.34 
   0 -11 -14    0.00    0.21 
   0 -11  14   -0.20    0.30 
   0 -11  14   -0.10    0.30 
   0  11 -15    0.06    0.41 
   0 -11  15    0.76    0.45 
   0 -11 -15    0.59    0.29 
   0  11 -16   -0.02    0.43 
   0 -11 -16   -0.05    0.27 
   0 -11  16    0.63    0.48 
   0  11 -17    1.18    0.54 
   0 -11  17    2.82    0.64 
   0 -12   0    0.73    0.16 
   0 -12   0    0.56    0.15 
   0 -12   0    0.57    0.15 
   0 -12   0    0.41    0.15 
   0 -12   1    3.36    0.30 
   0 -12  -1    4.13    0.29 
   0 -12  -1    3.89    0.27 
   0 -12   1    4.09    0.33 
   0 -12  -1    3.74    0.26 
   0 -12   1    4.13    0.35 
   0 -12   1    4.51    0.33 
   0  12  -2   14.28    0.62 
   0 -12   2   15.16    0.66 
   0 -12   2   14.63    0.64 
   0 -12  -2   14.57    0.54 
   0 -12  -2   15.16    0.56 
   0 -12   2   14.70    0.65 
   0 -12  -2   13.97    0.57 
   0 -12  -2   15.07    0.57 
   0  12  -3    0.30    0.17 
   0 -12   3    0.35    0.06 
   0 -12  -3    0.52    0.13 
   0 -12   3    0.32    0.18 
   0 -12  -3    0.28    0.11 
   0 -12   3    0.53    0.07 
   0 -12  -3    0.46    0.13 
   0 -12   3    0.16    0.16 
   0 -12   3    0.31    0.17 
   0 -12  -4    0.74    0.14 
   0 -12   4    0.83    0.14 
   0 -12   4    1.01    0.15 
   0 -12   4    1.27    0.25 
   0 -12  -4    1.03    0.15 
   0 -12   4    0.56    0.20 
   0 -12   4    1.15    0.24 
   0  12  -5    8.30    0.53 
   0 -12  -5    9.09    0.39 
   0 -12   5    7.69    0.52 
   0 -12   5    8.64    0.50 
   0 -12  -5    8.45    0.38 
   0 -12  -5    8.46    0.38 
   0 -12   5    8.07    0.53 
   0 -12   5    8.47    0.45 
   0 -12   5    8.58    0.44 
   0 -12   5    7.64    0.51 
   0  12  -6    6.50    0.50 
   0 -12   6    6.87    0.43 
   0 -12   6    6.53    0.45 
   0 -12   6    7.49    0.51 
   0 -12   6    6.98    0.48 
   0 -12   6    7.26    0.53 
   0 -12  -6    7.52    0.35 
   0 -12   6    8.38    0.55 
   0 -12  -6    6.29    0.33 
   0  12  -7    1.37    0.31 
   0 -12  -7    1.56    0.19 
   0 -12   7    1.30    0.28 
   0 -12  -7    1.41    0.18 
   0 -12   7    1.78    0.33 
   0 -12   7    1.53    0.27 
   0 -12   7    1.37    0.25 
   0 -12   7    1.10    0.30 
   0 -12   7    1.20    0.25 
   0  12  -8   22.75    1.03 
   0 -12   8   22.66    1.01 
   0 -12   8   20.73    0.96 
   0 -12   8   21.12    0.95 
   0 -12   8   20.84    0.93 
   0 -12   8   23.81    1.03 
   0 -12   8   22.01    1.03 
   0 -12  -8   21.96    0.79 
   0  12  -9    0.77    0.31 
   0 -12   9    0.46    0.28 
   0 -12  -9    0.89    0.19 
   0 -12   9    0.79    0.28 
   0 -12   9    0.52    0.27 
   0 -12   9    0.63    0.28 
   0  12 -10    5.57    0.60 
   0 -12  10    5.74    0.59 
   0 -12 -10    5.47    0.39 
   0 -12  10    6.06    0.62 
   0 -12  10    5.68    0.57 
   0 -12  10    6.71    0.60 
   0  12 -11    5.07    0.60 
   0 -12  11    6.38    0.63 
   0 -12  11    7.01    0.70 
   0 -12  11    7.49    0.70 
   0 -12  11    6.73    0.63 
   0 -12 -11    6.62    0.45 
   0  12 -12    0.21    0.34 
   0 -12  12    0.31    0.31 
   0 -12  12    0.39    0.34 
   0 -12 -12    0.41    0.21 
   0 -12  12    0.28    0.33 
   0  12 -13    0.02    0.36 
   0 -12  13    0.00    0.36 
   0 -12  13    0.18    0.33 
   0 -12 -13   -0.14    0.19 
   0  12 -14    0.47    0.41 
   0 -12 -14    0.20    0.24 
   0 -12  14   -0.19    0.31 
   0 -12  14    0.19    0.41 
   0  12 -15    0.98    0.48 
   0 -12  15    1.44    0.48 
   0 -12  15    0.99    0.47 
   0 -12 -15    0.63    0.28 
   0  12 -16    0.84    0.49 
   0 -12  16    1.29    0.49 
   0 -12 -16    2.06    0.40 
   0  12 -17    0.38    0.43 
   0 -13   0    0.01    0.12 
   0 -13   0    0.00    0.13 
   0 -13   0    0.05    0.13 
   0 -13   1   14.86    0.65 
   0 -13  -1   14.48    0.60 
   0 -13  -1   14.59    0.61 
   0 -13  -1   14.35    0.57 
   0 -13  -1   15.01    0.69 
   0 -13   1   14.78    0.65 
   0 -13   1   14.19    0.63 
   0 -13  -2    0.23    0.13 
   0 -13   2    0.15    0.17 
   0 -13  -2    0.35    0.13 
   0 -13  -2    0.43    0.12 
   0 -13   2    0.60    0.18 
   0 -13  -2    0.25    0.12 
   0 -13   2    0.27    0.17 
   0 -13  -3    0.32    0.13 
   0 -13  -3    0.19    0.11 
   0 -13   3    0.20    0.17 
   0 -13   3    0.04    0.16 
   0 -13  -3    0.29    0.13 
   0 -13   3    0.28    0.19 
   0 -13   4   21.04    0.89 
   0 -13   4   19.58    0.66 
   0 -13   4   21.36    0.89 
   0 -13  -4   20.88    0.72 
   0 -13   4   20.04    0.67 
   0 -13  -4   19.52    0.72 
   0 -13   4   19.23    0.86 
   0 -13  -4   20.77    0.73 
   0  13  -5    5.77    0.50 
   0 -13   5    6.62    0.53 
   0 -13  -5    5.14    0.31 
   0 -13   5    6.36    0.51 
   0 -13  -5    5.67    0.32 
   0 -13  -5    5.49    0.32 
   0 -13   5    5.48    0.35 
   0 -13   5    5.03    0.33 
   0 -13   5    5.43    0.46 
   0  13  -6   24.96    1.08 
   0 -13   6   26.61    1.04 
   0 -13   6   24.19    1.06 
   0 -13  -6   25.23    0.89 
   0 -13   6   26.35    0.96 
   0 -13   6   27.72    1.11 
   0 -13   6   25.82    0.98 
   0 -13   6   28.68    1.13 
   0 -13  -6   25.83    0.88 
   0  13  -7    3.04    0.43 
   0 -13   7    4.16    0.45 
   0 -13   7    3.59    0.37 
   0 -13   7    3.43    0.35 
   0 -13   7    3.25    0.42 
   0 -13   7    2.88    0.37 
   0 -13   7    3.30    0.42 
   0 -13  -7    2.90    0.25 
   0  13  -8    3.35    0.47 
   0 -13   8    3.47    0.40 
   0 -13   8    4.39    0.49 
   0 -13   8    4.44    0.51 
   0 -13   8    3.28    0.40 
   0 -13   8    4.09    0.40 
   0 -13   8    3.46    0.45 
   0 -13  -8    4.21    0.31 
   0  13  -9   -0.16    0.26 
   0 -13   9    0.08    0.21 
   0 -13   9    0.31    0.27 
   0 -13   9   -0.13    0.24 
   0 -13   9   -0.06    0.26 
   0 -13  -9    0.09    0.14 
   0 -13   9    0.19    0.23 
   0  13 -10   10.09    0.74 
   0 -13  10   11.59    0.76 
   0 -13  10   10.73    0.78 
   0 -13 -10   12.07    0.57 
   0 -13  10   11.64    0.78 
   0 -13  10   11.71    0.81 
   0 -13  10   10.44    0.71 
   0  13 -11    1.07    0.40 
   0 -13  11    1.42    0.37 
   0 -13  11    0.96    0.32 
   0 -13  11    0.54    0.33 
   0 -13  11    0.52    0.33 
   0 -13 -11    0.91    0.23 
   0 -13  11    0.79    0.35 
   0  13 -12    4.96    0.62 
   0 -13  12    5.52    0.61 
   0 -13  12    6.21    0.68 
   0 -13 -12    5.75    0.46 
   0 -13  12    5.17    0.64 
   0  13 -13    0.21    0.40 
   0 -13  13    0.78    0.41 
   0 -13  13    0.22    0.33 
   0 -13 -13    0.23    0.22 
   0  13 -14    0.65    0.41 
   0 -13 -14    1.00    0.29 
   0 -13  14    0.82    0.45 
   0 -13  14    0.60    0.40 
   0  13 -15    0.82    0.45 
   0 -13  15    0.54    0.42 
   0 -13  15    1.44    0.47 
   0 -13 -15    0.79    0.30 
   0  13 -16   -0.08    0.45 
   0 -13  16    0.12    0.53 
   0 -14   0    3.32    0.31 
   0 -14   0    3.62    0.33 
   0 -14   0    3.31    0.30 
   0 -14   1    5.06    0.41 
   0 -14  -1    5.47    0.34 
   0 -14  -1    5.53    0.37 
   0 -14  -1    5.37    0.37 
   0 -14   1    4.90    0.38 
   0 -14   1    5.58    0.41 
   0 -14  -2    1.15    0.20 
   0 -14   2    1.74    0.27 
   0 -14   2    1.31    0.25 
   0 -14   2    1.76    0.27 
   0 -14   3    5.76    0.47 
   0 -14  -3    5.58    0.35 
   0 -14   3    4.59    0.42 
   0 -14   3    5.23    0.45 
   0 -14  -4   14.54    0.59 
   0 -14   4   15.07    0.75 
   0 -14   4   14.37    0.73 
   0 -14  -4   14.91    0.60 
   0 -14  -5   15.26    0.60 
   0 -14   5   15.03    0.56 
   0 -14   5   15.06    0.56 
   0 -14   5   14.92    0.77 
   0 -14   5   14.61    0.77 
   0 -14  -5   14.58    0.60 
   0 -14   5   15.01    0.77 
   0 -14   6    0.42    0.16 
   0 -14   6    0.27    0.15 
   0 -14   6    0.34    0.24 
   0 -14   6    0.20    0.24 
   0 -14   6    0.17    0.24 
   0 -14  -6    0.22    0.13 
   0 -14   7    3.93    0.47 
   0 -14   7    4.65    0.40 
   0 -14   7    5.03    0.46 
   0 -14  -7    4.31    0.32 
   0 -14   7    4.65    0.51 
   0 -14   7    4.70    0.50 
   0 -14   7    4.21    0.38 
   0 -14   8    5.85    0.53 
   0 -14   8    4.51    0.44 
   0 -14  -8    4.74    0.34 
   0 -14   8    4.67    0.53 
   0 -14   8    5.34    0.46 
   0 -14   8    4.74    0.52 
   0 -14   8    5.16    0.54 
   0 -14   9    2.87    0.42 
   0 -14   9    3.61    0.50 
   0 -14   9    3.60    0.51 
   0 -14   9    3.50    0.50 
   0 -14   9    3.59    0.43 
   0 -14  -9    3.53    0.32 
   0 -14  10   -0.13    0.23 
   0 -14  10    0.32    0.31 
   0 -14 -10   -0.03    0.16 
   0 -14  10   -0.30    0.28 
   0 -14  10   -0.07    0.25 
   0 -14  10    0.13    0.32 
   0 -14  11    7.02    0.69 
   0 -14  11    6.37    0.62 
   0 -14  11    5.48    0.64 
   0 -14 -11    6.63    0.46 
   0 -14  11    5.83    0.59 
   0 -14  11    6.48    0.70 
   0 -14  12    0.14    0.36 
   0 -14  12    0.27    0.29 
   0 -14 -12    0.22    0.20 
   0 -14  12    0.21    0.36 
   0 -14  12   -0.01    0.29 
   0 -14  13    6.89    0.72 
   0 -14 -13    6.87    0.53 
   0 -14  13    6.28    0.75 
   0 -14  13    7.03    0.70 
   0 -14 -14    0.66    0.28 
   0 -14  14    0.69    0.43 
   0 -14  14    0.20    0.34 
   0 -14  14    0.41    0.38 
   0 -14  15    1.86    0.50 
   0 -14 -15    2.73    0.47 
   0 -14  15    2.44    0.57 
   0 -14  16    1.08    0.47 
   0 -15   0   -0.08    0.15 
   0 -15   0    0.03    0.16 
   0 -15   0    0.13    0.15 
   0 -15   1    1.68    0.27 
   0 -15   1    1.53    0.25 
   0 -15  -1    1.42    0.24 
   0 -15  -1    1.49    0.24 
   0 -15   1    1.81    0.27 
   0 -15  -1    1.74    0.23 
   0 -15  -2    9.50    0.50 
   0 -15   2   10.70    0.60 
   0 -15   2   10.53    0.59 
   0 -15   2   10.09    0.57 
   0 -15  -2   10.40    0.52 
   0 -15   3    6.40    0.48 
   0 -15  -3    7.27    0.42 
   0 -15  -3    7.15    0.42 
   0 -15   3    7.99    0.53 
   0 -15   3    6.20    0.51 
   0 -15  -4   15.89    0.66 
   0 -15   4   15.24    0.78 
   0 -15   4   17.39    0.83 
   0 -15  -4   15.57    0.65 
   0 -15   4   17.11    0.82 
   0 -15   5    3.53    0.43 
   0 -15  -5    3.81    0.31 
   0 -15   5    3.93    0.45 
   0 -15   5    3.93    0.44 
   0 -15  -5    3.07    0.29 
   0 -15   6    0.60    0.28 
   0 -15   6    0.60    0.28 
   0 -15   6    0.64    0.29 
   0 -15   6    0.59    0.15 
   0 -15  -6    0.42    0.16 
   0 -15   6    0.56    0.15 
   0 -15   7   10.57    0.71 
   0 -15   7    9.07    0.68 
   0 -15  -7   10.97    0.50 
   0 -15   7   11.24    0.74 
   0 -15   7    9.68    0.51 
   0 -15   7    8.63    0.50 
   0 -15   8   -0.01    0.27 
   0 -15   8    0.27    0.19 
   0 -15   8    0.05    0.27 
   0 -15   8   -0.13    0.27 
   0 -15   8   -0.12    0.18 
   0 -15  -8    0.06    0.15 
   0 -15   9    4.82    0.58 
   0 -15  -9    5.09    0.38 
   0 -15   9    4.53    0.59 
   0 -15   9    3.83    0.52 
   0 -15   9    4.71    0.48 
   0 -15   9    4.96    0.46 
   0 -15   9    4.22    0.49 
   0 -15  10    0.16    0.34 
   0 -15  10    0.22    0.25 
   0 -15  10    0.68    0.31 
   0 -15 -10    0.01    0.17 
   0 -15  10   -0.16    0.30 
   0 -15  11   -0.24    0.33 
   0 -15  11   -0.05    0.34 
   0 -15  11    0.08    0.35 
   0 -15  11   -0.03    0.28 
   0 -15 -11    0.18    0.19 
   0 -15 -12    0.66    0.23 
   0 -15  12    0.17    0.31 
   0 -15  12    0.16    0.40 
   0 -15  12    0.15    0.60 
   0 -15  12    0.45    0.32 
   0 -15  13    0.28    0.35 
   0 -15  13    0.20    0.41 
   0 -15 -13    0.11    0.22 
   0 -15  13    0.01    0.31 
   0 -15  14    5.01    0.75 
   0 -15  14    5.24    0.68 
   0 -15  14    4.97    0.63 
   0 -15 -14    5.45    0.51 
   0 -15  15    0.10    0.36 
   0 -15  15    0.01    0.36 
   0 -16   0   14.28    0.68 
   0 -16   0   13.49    0.62 
   0 -16   0   14.72    0.69 
   0 -16   1    0.80    0.24 
   0 -16   1    1.12    0.25 
   0 -16  -1    0.90    0.19 
   0 -16   1    0.54    0.22 
   0 -16  -1    0.72    0.21 
   0 -16  -1    0.79    0.22 
   0 -16   2    3.77    0.39 
   0 -16   2    2.71    0.34 
   0 -16  -2    2.86    0.31 
   0 -16  -2    3.52    0.34 
   0 -16   2    3.10    0.36 
   0 -16   3   11.56    0.68 
   0 -16   3   11.90    0.68 
   0 -16  -3   11.12    0.55 
   0 -16   3   11.46    0.65 
   0 -16  -3   11.18    0.56 
   0 -16   4    0.00    0.21 
   0 -16  -4    0.25    0.16 
   0 -16  -4    0.03    0.14 
   0 -16   4    0.10    0.22 
   0 -16   4   -0.15    0.21 
   0 -16   5    0.31    0.25 
   0 -16  -5    0.11    0.15 
   0 -16   5    0.24    0.26 
   0 -16  -5    0.21    0.15 
   0 -16   5    0.05    0.25 
   0 -16   6    1.35    0.34 
   0 -16   6    0.85    0.31 
   0 -16   6    1.14    0.34 
   0 -16  -6    1.08    0.20 
   0 -16  -7    2.11    0.26 
   0 -16   7    1.98    0.40 
   0 -16   7    1.55    0.20 
   0 -16   7    1.37    0.20 
   0 -16   7    1.46    0.36 
   0 -16   7    2.24    0.43 
   0 -16   8    2.02    0.27 
   0 -16   8    2.06    0.42 
   0 -16   8    1.60    0.40 
   0 -16   8    1.74    0.26 
   0 -16   8    2.15    0.43 
   0 -16   9    1.06    0.38 
   0 -16  -9    1.16    0.23 
   0 -16   9    1.05    0.39 
   0 -16   9    1.39    0.27 
   0 -16   9    1.09    0.27 
   0 -16   9    1.02    0.37 
   0 -16  10    3.91    0.58 
   0 -16  10    5.35    0.65 
   0 -16  10    4.34    0.47 
   0 -16  10    4.02    0.57 
   0 -16 -10    4.36    0.38 
   0 -16  11    0.38    0.36 
   0 -16  11   -0.02    0.36 
   0 -16  11    0.02    0.27 
   0 -16 -11    0.37    0.20 
   0 -16  11    0.19    0.35 
   0 -16  11    0.22    0.31 
   0 -16  12    0.04    0.29 
   0 -16 -12    0.20    0.21 
   0 -16  12    0.19    0.42 
   0 -16  12    0.11    0.32 
   0 -16 -13    0.97    0.28 
   0 -16  13    1.13    0.39 
   0 -16  13    0.54    0.38 
   0 -16  13    0.79    0.47 
   0 -16  14    1.60    0.56 
   0 -16  14    0.60    0.38 
   0 -16  15    2.80    0.61 
   0 -17   0    0.12    0.19 
   0 -17   0    0.10    0.19 
   0 -17   0    0.20    0.17 
   0 -17   1   14.03    0.69 
   0 -17  -1   14.50    0.83 
   0 -17   1   14.69    0.74 
   0 -17   1   15.28    0.76 
   0 -17  -1   14.36    0.70 
   0 -17   2    2.72    0.36 
   0 -17  -2    2.70    0.32 
   0 -17   2    2.18    0.34 
   0 -17  -2    2.22    0.29 
   0 -17   2    2.46    0.34 
   0 -17   3    0.04    0.22 
   0 -17   3    0.12    0.22 
   0 -17  -3    0.01    0.17 
   0 -17  -3    0.23    0.17 
   0 -17   3   -0.12    0.21 
   0 -17  -4    0.12    0.17 
   0 -17   4    0.10    0.24 
   0 -17  -4    0.07    0.16 
   0 -17   4    0.27    0.26 
   0 -17   4    0.06    0.24 
   0 -17   5    3.69    0.48 
   0 -17  -5    3.61    0.33 
   0 -17   5    3.20    0.47 
   0 -17  -5    3.19    0.32 
   0 -17   5    3.43    0.46 
   0 -17   6    1.69    0.39 
   0 -17   6    1.24    0.37 
   0 -17   6    1.34    0.38 
   0 -17  -6    1.30    0.23 
   0 -17   7    2.16    0.44 
   0 -17   7    2.37    0.45 
   0 -17   7    2.88    0.47 
   0 -17  -7    3.38    0.33 
   0 -17   8    0.01    0.12 
   0 -17   8    0.29    0.32 
   0 -17   8    0.07    0.12 
   0 -17   8    0.16    0.32 
   0 -17  -8   -0.07    0.17 
   0 -17   8    0.17    0.33 
   0 -17   9    3.83    0.56 
   0 -17   9    4.39    0.59 
   0 -17   9    4.10    0.37 
   0 -17   9    4.56    0.61 
   0 -17   9    4.02    0.36 
   0 -17  10    2.38    0.34 
   0 -17  10    1.98    0.46 
   0 -17 -10    2.32    0.31 
   0 -17  10    2.39    0.34 
   0 -17  10    1.57    0.47 
   0 -17  10    2.20    0.48 
   0 -17  11    2.26    0.38 
   0 -17  11    2.89    0.57 
   0 -17  11    3.25    0.60 
   0 -17 -11    3.06    0.35 
   0 -17  11    2.22    0.52 
   0 -17 -12    0.58    0.24 
   0 -17  12    0.23    0.29 
   0 -17  12    0.61    0.44 
   0 -17  13    0.29    0.31 
   0 -18   0   21.70    0.99 
   0 -18   0   24.96    1.01 
   0 -18  -1    1.41    0.27 
   0 -18   1    0.94    0.25 
   0 -18   1    1.32    0.30 
   0 -18  -1    1.23    0.27 
   0 -18   1    0.89    0.27 
   0 -18   2    0.59    0.27 
   0 -18   2    0.45    0.25 
   0 -18   2    0.52    0.27 
   0 -18  -2    0.77    0.24 
   0 -18  -2    0.80    0.23 
   0 -18  -3    4.48    0.41 
   0 -18   3    5.77    0.55 
   0 -18   3    4.66    0.49 
   0 -18  -3    4.82    0.42 
   0 -18   3    5.14    0.52 
   0 -18   4    4.54    0.52 
   0 -18   4    4.47    0.52 
   0 -18   4    4.60    0.50 
   0 -18  -4    4.48    0.40 
   0 -18  -4    4.69    0.39 
   0 -18   5    5.12    0.58 
   0 -18  -5    4.97    0.40 
   0 -18  -5    5.22    0.42 
   0 -18   5    5.57    0.57 
   0 -18   5    4.15    0.53 
   0 -18   6    2.37    0.45 
   0 -18   6    2.47    0.45 
   0 -18  -6    1.90    0.27 
   0 -18   6    2.22    0.43 
   0 -18   7    0.00    0.29 
   0 -18   7    0.46    0.34 
   0 -18   7   -0.17    0.29 
   0 -18  -7    0.14    0.18 
   0 -18   8    0.47    0.36 
   0 -18  -8    0.24    0.20 
   0 -18   8    0.43    0.36 
   0 -18   8    0.06    0.31 
   0 -18   9    0.20    0.37 
   0 -18   9   -0.08    0.35 
   0 -18   9    0.46    0.37 
   0 -18  -9   -0.06    0.18 
   0 -18  10    0.35    0.38 
   0 -18  10   -0.07    0.16 
   0 -18 -10   -0.16    0.18 
   0 -18  10    0.14    0.17 
   0 -18  10    0.16    0.38 
   0 -18  10    0.37    0.39 
   0 -18  11    0.55    0.43 
   0 -18  11    0.66    0.24 
   0 -18  11    0.29    0.42 
   0 -18  11    0.84    0.46 
   0 -18  11    0.70    0.24 
   0 -18  12    2.13    0.36 
   0 -19   0   -0.07    0.22 
   0 -19   0    0.21    0.24 
   0 -19   1    1.28    0.31 
   0 -19  -1    0.92    0.28 
   0 -19  -1    0.69    0.25 
   0 -19   1    1.18    0.32 
   0 -19   2   10.61    0.72 
   0 -19   2   11.05    0.73 
   0 -19  -2   10.83    0.65 
   0 -19  -2   11.55    0.65 
   0 -19   2   10.72    0.65 
   0 -19  -3    0.11    0.20 
   0 -19   3   -0.03    0.25 
   0 -19   3    0.24    0.25 
   0 -19  -3   -0.04    0.19 
   0 -19   3   -0.07    0.25 
   0 -19  -4   11.22    0.63 
   0 -19   4   11.63    0.78 
   0 -19  -4   11.01    0.61 
   0 -19   4   12.31    0.76 
   0 -19   4   11.63    0.78 
   0 -19  -5    2.46    0.32 
   0 -19   5    3.79    0.53 
   0 -19  -5    2.98    0.34 
   0 -19   5    2.50    0.43 
   0 -19   5    2.45    0.44 
   0 -19   6    3.53    0.51 
   0 -19  -6    3.01    0.34 
   0 -19   6    3.50    0.52 
   0 -19   6    3.18    0.51 
   0 -19  -7   -0.04    0.18 
   0 -19   7    0.01    0.32 
   0 -19   7    0.08    0.33 
   0 -19   7   -0.22    0.32 
   0 -19   8    0.02    0.35 
   0 -19  -8    0.08    0.19 
   0 -19   8   -0.06    0.34 
   0 -19   8   -0.23    0.33 
   0 -19   9   -0.01    0.37 
   0 -19   9    0.14    0.39 
   0 -19  -9    0.08    0.20 
   0 -19   9    0.70    0.40 
   0 -19 -10    0.06    0.32 
   0 -19  10   -0.10    0.37 
   0 -19  10   -0.14    0.38 
   0 -19  10    0.47    0.43 
   0 -19  11    0.61    0.47 
   0 -19  11    0.02    0.40 
   0 -20   0    2.20    0.39 
   0 -20   1    1.49    0.35 
   0 -20  -1    1.43    0.32 
   0 -20  -1    1.71    0.34 
   0 -20   1    1.17    0.33 
   0 -20   2   -0.03    0.26 
   0 -20  -2   -0.04    0.22 
   0 -20  -2   -0.16    0.21 
   0 -20   2    0.29    0.28 
   0 -20   3    7.81    0.69 
   0 -20  -3    7.79    0.55 
   0 -20   3    8.15    0.69 
   0 -20   3    7.91    0.66 
   0 -20  -3    7.46    0.55 
   0 -20  -4    0.34    0.23 
   0 -20   4   -0.05    0.30 
   0 -20   4    0.39    0.32 
   0 -20  -4    0.19    0.22 
   0 -20   4    0.07    0.27 
   0 -20  -5    3.93    0.40 
   0 -20   5    3.03    0.51 
   0 -20  -5    3.74    0.39 
   0 -20   5    3.37    0.51 
   0 -20   5    3.60    0.53 
   0 -20  -6    0.17    0.20 
   0 -20   6    0.06    0.32 
   0 -20   6    0.13    0.35 
   0 -20   6    0.04    0.35 
   0 -20  -7    0.25    0.20 
   0 -20   7   -0.16    0.33 
   0 -20   7    0.15    0.36 
   0 -20   7   -0.05    0.33 
   0 -20  -8    0.47    0.23 
   0 -20   8    0.86    0.45 
   0 -20   8    0.44    0.39 
   0 -20   8    0.66    0.39 
   0 -20   9    0.28    0.41 
   0 -20  10    0.22    0.43 
   0 -20  11    1.83    0.54 
   0 -21   0    0.06    0.26 
   0 -21   0   -0.23    0.24 
   0 -21   1    4.35    0.52 
   0 -21   1    4.71    0.54 
   0 -21  -1    4.30    0.49 
   0 -21  -1    4.65    0.50 
   0 -21   2    2.82    0.47 
   0 -21  -2    2.18    0.36 
   0 -21  -2    2.11    0.36 
   0 -21   2    2.62    0.44 
   0 -21  -3   -0.18    0.22 
   0 -21   3    0.09    0.30 
   0 -21   3    0.08    0.31 
   0 -21  -3    0.20    0.24 
   0 -21  -4    1.95    0.34 
   0 -21   4    1.44    0.42 
   0 -21  -4    2.18    0.34 
   0 -21   4    2.14    0.46 
   0 -21  -5    0.29    0.23 
   0 -21   5    0.25    0.36 
   0 -21   5    0.29    0.32 
   0 -21   5    0.40    0.39 
   0 -21   6    1.30    0.41 
   0 -21   6    1.29    0.44 
   0 -21   7   -0.03    0.33 
   0 -21   7    0.24    0.37 
   0 -21   8    0.21    0.39 
   0 -21   9    0.22    0.41 
   0 -22   0    8.84    0.73 
   0 -22  -1    0.03    0.27 
   0 -22   1   -0.18    0.28 
   0 -22  -2    3.48    0.45 
   0 -22   2    2.92    0.50 
   0 -22  -3    0.42    0.27 
   0 -22   3    0.21    0.33 
   0 -22   4   -0.05    0.34 
   0 -22  -4   -0.25    0.23 
   0 -22   5    0.14    0.37 
   0 -22   6   -0.18    0.37 
   0 -22   7    0.28    0.42 
   0 -23   0   -0.13    0.29 
   0 -23   1    1.83    0.44 
   0 -23  -1    1.90    0.41 
   0 -23  -2    1.83    0.39 
   0 -23   2    2.26    0.48 
   0 -23   3    1.07    0.59 
   0 -23  -3    0.80    0.37 
   1   0 -21   -0.02    0.21 
   1   0 -20    1.25    0.48 
   1   0 -20    0.61    0.26 
   1   0 -19    0.39    0.39 
   1   0 -19   -0.12    0.23 
   1   0 -18    4.88    0.63 
   1   0 -18    5.10    0.50 
   1   0 -17    0.22    0.23 
   1   0 -17   -0.08    0.31 
   1   0 -16   -0.03    0.26 
   1   0 -16    0.08    0.20 
  -1   0  15   -0.06    0.26 
   1   0 -15    0.17    0.26 
   1   0 -15    0.28    0.21 
   1   0 -14   33.65    1.38 
   1   0 -14   36.06    1.32 
  -1   0  14   36.17    1.39 
  -1   0  13   -0.10    0.21 
   1   0 -13    0.06    0.18 
   1   0 -13    0.11    0.21 
   1   0 -12   42.24    1.50 
   1   0 -12   40.96    1.45 
  -1   0  12   43.32    1.51 
   1   0 -11    0.18    0.17 
   1   0 -11   -0.11    0.14 
   1   0 -11    0.04    0.14 
  -1   0  11   -0.06    0.17 
  -1   0  10    6.62    0.43 
   1   0 -10    6.32    0.43 
  -1   0  10    7.32    0.45 
  -1   0  10    5.86    0.38 
   1   0 -10    7.65    0.43 
   1   0 -10    6.31    0.39 
  -1   0   9   -0.06    0.11 
  -1   0   9   -0.03    0.11 
   1   0  -9   -0.08    0.11 
   1   0  -9    0.04    0.13 
   1   0  -9   -0.01    0.10 
  -1   0   9   -0.09    0.11 
  -1   0   9   -0.12    0.12 
  -1   0   8    1.65    0.19 
   1   0  -8    1.64    0.20 
   1   0  -8    2.26    0.24 
  -1   0   8    1.35    0.18 
  -1   0   8    1.34    0.19 
   1   0  -8    1.59    0.21 
  -1   0   8    1.75    0.23 
   1   0  -8    1.64    0.21 
  -1   0   7   -0.16    0.10 
   1   0  -7   -0.08    0.09 
   1   0  -7   -0.21    0.08 
  -1   0   7    0.07    0.09 
  -1   0   7    0.00    0.09 
   1   0  -7    0.02    0.09 
  -1   0   7   -0.08    0.09 
   1   0  -6    9.09    0.39 
  -1   0   6    8.77    0.37 
  -1   0   6    8.86    0.38 
  -1   0   6    8.58    0.39 
   1   0  -6    8.96    0.40 
   1   0  -6    8.59    0.38 
  -1   0   6    9.06    0.40 
   1   0  -6    8.38    0.37 
  -1   0   5    0.02    0.09 
   1   0  -5   -0.18    0.07 
  -1   0   5   -0.09    0.07 
  -1   0   5    0.10    0.08 
   1   0  -5   -0.03    0.06 
  -1   0   5    0.03    0.08 
   1   0  -5   -0.07    0.08 
   1   0  -5    0.00    0.08 
  -1   0   4    1.89    0.15 
  -1   0   4    1.84    0.15 
   1   0  -4    1.94    0.16 
   1   0  -4    1.23    0.13 
  -1   0   4    1.88    0.16 
  -1   0   4    1.75    0.16 
   1   0  -4    1.71    0.15 
   1   0  -4    1.76    0.15 
   1   0  -3    0.07    0.06 
   1   0  -3    0.12    0.08 
   1   0  -3    0.05    0.06 
  -1   0   3   -0.05    0.06 
  -1   0   3    0.00    0.06 
   1   0  -3   -0.01    0.06 
  -1   0   3   -0.03    0.06 
   1   0  -3    0.00    0.03 
  -1   0   3   -0.02    0.07 
   1   0  -3   -0.03    0.06 
   1   0  -2  199.04    5.45 
  -1   0   2  197.17    5.40 
   1   0  -2  194.33    5.41 
  -1   0   2  198.62    5.41 
  -1   0   2  197.12    5.40 
   1   0  -2  201.88    5.50 
  -1   0   2  190.27    5.43 
  -1   0   2  196.50    5.44 
  -1   0   2  198.83    5.46 
   1   0  -1   -0.12    0.02 
  -1   0   1   -0.11    0.03 
   1   0  -1   -0.09    0.03 
  -1   0   1   -0.04    0.03 
  -1   0   1   -0.07    0.03 
  -1   0   1   -0.07    0.03 
   1   0  -1   -0.06    0.02 
   1   0  -1   -0.09    0.03 
  -1   0   1   -0.01    0.02 
   1   0  -1   -0.08    0.02 
  -1   0   1   -0.09    0.03 
  -1   0   1   -0.02    0.03 
   1   0   1   -0.74    0.07 
  -1   0  -1   -0.95    0.05 
  -1   0  -1   -0.97    0.06 
  -1   0  -1   -0.85    0.06 
   1   0   2    6.18    0.23 
  -1   0  -2    5.18    0.23 
   1   0   2    5.60    0.24 
   1   0   2    5.43    0.23 
  -1   0  -2    5.74    0.23 
  -1   0  -2    5.97    0.24 
   1   0   2    6.19    0.24 
  -1   0  -2    5.42    0.23 
   1   0   2    5.90    0.23 
  -1   0  -3    0.08    0.08 
   1   0   3   -0.01    0.07 
   1   0   3   -0.04    0.07 
  -1   0  -3    0.00    0.08 
   1   0   3   -0.07    0.07 
  -1   0  -3    0.05    0.07 
  -1   0  -3    0.12    0.08 
   1   0   3    0.00    0.09 
   1   0   4   59.03    1.73 
  -1   0  -4   59.23    1.74 
  -1   0  -4   57.26    1.74 
   1   0   4   59.79    1.75 
   1   0   4   59.60    1.73 
  -1   0  -4   59.40    1.74 
  -1   0  -4   60.65    1.74 
   1   0   4   60.10    1.74 
   1   0   5    0.02    0.10 
  -1   0  -5    0.03    0.09 
  -1   0  -5   -0.02    0.08 
   1   0   5    0.06    0.09 
   1   0   5    0.07    0.09 
  -1   0  -5    0.08    0.10 
  -1   0  -5   -0.01    0.08 
   1   0   5   -0.06    0.08 
   1   0   6    6.09    0.33 
  -1   0  -6    5.55    0.31 
   1   0   6    6.73    0.34 
   1   0   6    6.09    0.32 
  -1   0  -6    5.96    0.34 
   1   0   6    6.67    0.32 
  -1   0  -7    0.01    0.08 
  -1   0  -7    0.01    0.11 
   1   0   7   -0.04    0.10 
   1   0   7   -0.04    0.09 
   1   0   7   -0.03    0.11 
  -1   0  -7   -0.04    0.11 
   1   0   7   -0.17    0.09 
   1   0   8    5.48    0.34 
   1   0   8    5.91    0.34 
   1   0   8    6.44    0.38 
  -1   0  -8    5.72    0.37 
  -1   0  -8    5.40    0.36 
   1   0   8    5.75    0.36 
   1   0   9    0.05    0.14 
   1   0   9    0.17    0.14 
  -1   0  -9    0.03    0.12 
  -1   0  -9    0.08    0.09 
   1   0   9   -0.12    0.12 
  -1   0  -9   -0.24    0.13 
   1   0   9   -0.25    0.10 
   1   0  10   -0.02    0.14 
  -1   0 -10   -0.07    0.13 
   1   0  10    0.21    0.18 
   1   0  10    0.14    0.16 
  -1   0 -10   -0.01    0.12 
  -1   0 -10   -0.19    0.14 
  -1   0 -11   -0.08    0.17 
  -1   0 -11    0.09    0.16 
   1   0  11    0.01    0.17 
  -1   0 -12   10.37    0.62 
   1   0  12    9.82    0.62 
  -1   0 -12    9.26    0.56 
  -1   0 -13    0.13    0.19 
   1   0  13   -0.09    0.21 
  -1   0 -13   -0.13    0.21 
  -1   0 -14   21.10    1.01 
   1   0  14   22.22    1.02 
  -1   0 -14   19.91    0.93 
   1   0  15   -0.03    0.28 
  -1   0 -15   -0.25    0.25 
  -1   0 -15    0.06    0.21 
  -1   0 -16   11.53    0.72 
  -1   0 -16   13.53    0.87 
  -1   0 -17    0.23    0.25 
  -1   0 -17    0.16    0.33 
  -1   0 -18    0.15    0.26 
  -1   0 -18    0.12    0.37 
  -1   0 -19   -0.01    0.45 
  -1   0 -19    0.08    0.25 
  -1   0 -20    8.46    0.64 
   1   1 -20    0.17    0.28 
   1   1 -20    0.26    0.40 
   1  -1 -20    0.08    0.18 
   1  -1 -20   -0.20    0.38 
   1  -1 -20   -0.17    0.16 
   1   1 -19    2.30    0.52 
   1   1 -19    1.74    0.37 
   1  -1 -19    2.08    0.30 
   1  -1 -19    2.65    0.56 
   1  -1 -19    1.97    0.31 
   1   1 -18    0.33    0.26 
   1   1 -18    0.54    0.39 
   1  -1 -18    0.55    0.23 
   1  -1 -18    0.33    0.23 
   1  -1 -18    0.57    0.37 
   1   1 -17    0.57    0.35 
   1   1 -17    1.10    0.31 
   1  -1 -17    0.73    0.24 
   1  -1 -17    0.27    0.33 
   1  -1 -17    0.65    0.24 
   1   1 -16   10.23    0.68 
   1   1 -16   12.16    0.80 
   1  -1 -16   11.19    0.62 
  -1  -1  16   10.77    0.77 
   1  -1 -16   10.12    0.60 
   1  -1 -16   10.26    0.75 
   1   1 -15    4.46    0.52 
   1   1 -15    5.66    0.52 
   1  -1 -15    5.93    0.57 
  -1  -1  15    4.46    0.53 
   1   1 -14    3.66    0.45 
   1   1 -14    2.93    0.37 
  -1   1  14    2.90    0.39 
   1  -1 -14    3.60    0.36 
   1  -1 -14    3.37    0.42 
  -1  -1  14    2.56    0.39 
   1   1 -13   36.23    1.36 
   1   1 -13   33.59    1.29 
  -1   1  13   35.12    1.32 
  -1  -1  13   32.21    1.33 
   1  -1 -13   37.27    1.35 
   1  -1 -13   34.09    1.24 
  -1   1  12    4.04    0.41 
   1   1 -12    4.54    0.41 
   1   1 -12    4.53    0.44 
  -1  -1  12    4.88    0.47 
   1  -1 -12    4.55    0.37 
   1  -1 -12    5.16    0.45 
   1   1 -11   14.55    0.69 
   1   1 -11   14.11    0.67 
  -1   1  11   13.70    0.66 
   1  -1 -11   13.44    0.62 
   1  -1 -11   14.61    0.63 
  -1  -1  11   12.96    0.67 
  -1  -1  11   13.55    0.68 
   1  -1 -11   13.97    0.67 
  -1   1  10   18.85    0.77 
  -1   1  10   18.90    0.78 
   1   1 -10   18.11    0.79 
  -1   1  10   18.87    0.72 
   1   1 -10   18.65    0.78 
  -1  -1  10   19.21    0.80 
  -1  -1  10   19.05    0.76 
  -1  -1  10   17.34    0.74 
   1  -1 -10   19.62    0.79 
   1  -1 -10   18.81    0.74 
  -1  -1  10   19.75    0.81 
   1  -1 -10   20.08    0.75 
  -1   1   9    0.48    0.13 
   1   1  -9    0.61    0.17 
  -1   1   9    0.73    0.18 
   1   1  -9    0.31    0.16 
   1   1  -9    0.71    0.17 
  -1   1   9    0.69    0.17 
   1  -1  -9    0.73    0.16 
  -1  -1   9    0.56    0.17 
   1  -1  -9    0.46    0.14 
  -1  -1   9    0.71    0.17 
   1  -1  -9    0.70    0.18 
  -1  -1   9    0.57    0.16 
   1  -1  -9    0.58    0.14 
  -1  -1   9    0.59    0.17 
   1   1  -8    2.07    0.23 
  -1   1   8    1.91    0.21 
  -1   1   8    1.84    0.19 
  -1   1   8    1.68    0.20 
   1   1  -8    1.89    0.23 
   1   1  -8    2.13    0.24 
   1  -1  -8    1.81    0.22 
  -1  -1   8    1.90    0.21 
   1  -1  -8    1.95    0.21 
   1  -1  -8    1.41    0.19 
  -1  -1   8    1.66    0.21 
  -1  -1   8    2.07    0.25 
  -1  -1   8    1.52    0.20 
   1  -1  -8    1.88    0.20 
  -1   1   7   17.55    0.62 
  -1   1   7   16.45    0.58 
   1   1  -7   15.53    0.61 
   1   1  -7   16.19    0.63 
  -1   1   7   15.19    0.60 
   1   1  -7   15.91    0.63 
   1  -1  -7   15.52    0.60 
   1  -1  -7   16.08    0.60 
  -1  -1   7   16.15    0.63 
   1  -1  -7   15.44    0.59 
   1  -1  -7   16.78    0.60 
  -1  -1   7   15.19    0.62 
   1  -1  -7   15.30    0.59 
  -1  -1   7   16.23    0.61 
  -1  -1   7   16.68    0.61 
   1   1  -6   20.56    0.73 
  -1   1   6   20.68    0.68 
   1   1  -6   21.11    0.72 
  -1   1   6   20.86    0.70 
  -1   1   6   20.90    0.71 
   1   1  -6   22.22    0.74 
  -1  -1   6   20.21    0.71 
   1  -1  -6   20.38    0.69 
  -1  -1   6   19.95    0.73 
  -1  -1   6   20.92    0.71 
   1  -1  -6   19.31    0.68 
   1  -1  -6   19.80    0.69 
  -1  -1   6   20.26    0.72 
   1  -1  -6   20.12    0.70 
  -1   1   5    2.48    0.19 
   1   1  -5    2.04    0.18 
   1   1  -5    2.43    0.20 
   1   1  -5    2.39    0.20 
  -1   1   5    2.33    0.18 
  -1   1   5    2.39    0.16 
   1   1  -5    2.32    0.20 
   1  -1  -5    2.03    0.17 
  -1  -1   5    2.29    0.18 
  -1  -1   5    2.44    0.20 
  -1  -1   5    2.12    0.19 
   1  -1  -5    2.19    0.17 
  -1  -1   5    1.97    0.19 
   1  -1  -5    2.47    0.17 
  -1   1   4   16.20    0.53 
   1   1  -4   16.76    0.56 
   1   1  -4   15.13    0.54 
  -1   1   4   16.37    0.52 
  -1   1   4   16.07    0.51 
   1  -1  -4   16.11    0.52 
   1  -1  -4   15.85    0.52 
  -1  -1   4   16.53    0.56 
   1  -1  -4   14.13    0.51 
  -1  -1   4   15.94    0.54 
   1  -1  -4   15.71    0.53 
   1  -1  -4   16.23    0.52 
   1  -1  -4   16.02    0.51 
  -1  -1   4   15.76    0.54 
  -1  -1   4   15.82    0.56 
   1   1  -3    0.48    0.08 
  -1   1   3    0.47    0.07 
   1   1  -3    0.33    0.09 
   1   1  -3    0.31    0.09 
  -1   1   3    0.57    0.08 
  -1   1   3    0.38    0.07 
   1   1  -3    0.34    0.09 
   1  -1  -3    0.67    0.09 
   1  -1  -3    0.55    0.07 
  -1  -1   3    0.49    0.09 
  -1  -1   3    0.41    0.10 
   1  -1  -3    0.45    0.07 
   1  -1  -3    0.64    0.08 
  -1  -1   3    0.56    0.10 
   1  -1  -3    0.40    0.07 
  -1  -1   3    0.47    0.09 
   1  -1  -3    0.62    0.08 
   1   1  -2  117.50    3.19 
  -1   1   2  115.10    3.14 
   1   1  -2  111.78    3.18 
   1   1  -2  111.86    3.18 
  -1   1   2  119.94    3.16 
  -1   1   2  111.95    3.14 
   1   1  -2  114.15    3.18 
   1   1  -2  109.34    3.18 
  -1   1   2  118.47    3.15 
   1  -1  -2  114.53    3.15 
  -1  -1   2  108.65    3.18 
  -1  -1   2  117.25    3.18 
  -1  -1   2  118.14    3.18 
   1  -1  -2  116.76    3.15 
   1  -1  -2  112.21    3.15 
  -1  -1   2  113.86    3.18 
  -1  -1   2  110.99    3.18 
   1  -1  -2  115.45    3.15 
   1  -1  -2  117.67    3.15 
   1  -1  -2  113.36    3.15 
  -1  -1   2  118.26    3.19 
   1   1  -1   96.24    2.74 
   1   1  -1  102.51    2.75 
   1   1  -1   99.57    2.74 
   1   1  -1   96.85    2.74 
   1   1  -1   99.25    2.74 
  -1   1   1  101.15    2.73 
  -1   1   1  100.20    2.73 
   1   1  -1   98.98    2.74 
  -1  -1   1   96.32    2.74 
  -1  -1   1  101.07    2.74 
  -1  -1   1  101.35    2.74 
  -1  -1   1   96.03    2.74 
  -1  -1   1  101.11    2.74 
   1  -1  -1   98.72    2.72 
  -1   1   0   86.23    2.45 
   1   1   0   87.80    2.46 
   1   1   0   91.01    2.46 
  -1   1   0   91.97    2.45 
   1   1   0   90.64    2.46 
  -1   1   0   90.61    2.45 
   1   1   0   90.36    2.46 
   1   1   0   91.73    2.46 
  -1   1   0   93.14    2.47 
   1   1   0   89.02    2.46 
  -1   1   0   87.56    2.45 
   1   1   0   88.29    2.46 
  -1  -1   0   86.96    2.46 
  -1  -1   0   88.03    2.46 
  -1  -1   0   85.85    2.46 
   1  -1   0   89.32    2.45 
  -1  -1   0   92.51    2.46 
   1  -1   0   87.54    2.45 
  -1  -1   0   83.70    2.46 
   1  -1   0   92.46    2.49 
  -1  -1   0   88.66    2.46 
   1  -1   0   88.01    2.45 
  -1   1  -1    0.66    0.07 
   1   1   1    0.94    0.07 
   1   1   1    0.65    0.06 
  -1   1  -1    1.05    0.08 
   1   1   1    0.91    0.07 
  -1   1  -1    0.85    0.08 
  -1   1  -1    0.75    0.07 
   1   1   1    0.85    0.07 
   1   1   1    1.04    0.08 
  -1  -1  -1    1.04    0.08 
  -1  -1  -1    0.82    0.07 
  -1  -1  -1    0.67    0.06 
   1  -1   1    1.00    0.08 
   1  -1   1    1.05    0.08 
   1  -1   1    0.70    0.07 
  -1  -1  -1    0.85    0.07 
  -1  -1  -1    0.81    0.07 
   1  -1   1    0.92    0.09 
   1   1   2   61.11    1.72 
  -1   1  -2   61.00    1.74 
  -1   1  -2   59.65    1.74 
  -1   1  -2   63.58    1.75 
   1   1   2   62.70    1.73 
   1   1   2   63.76    1.73 
  -1   1  -2   60.25    1.74 
   1  -1   2   60.50    1.75 
  -1  -1  -2   62.46    1.73 
  -1  -1  -2   60.97    1.73 
   1  -1   2   60.48    1.75 
   1  -1   2   59.19    1.74 
  -1  -1  -2   60.50    1.73 
  -1  -1  -2   60.58    1.73 
   1  -1   2   62.91    1.74 
  -1  -1  -2   59.50    1.73 
   1  -1   2   61.12    1.74 
  -1   1  -3   76.03    2.15 
   1   1   3   77.19    2.13 
  -1   1  -3   73.87    2.14 
   1   1   3   75.74    2.11 
   1   1   3   76.29    2.12 
  -1   1  -3   77.90    2.14 
   1   1   3   76.78    2.13 
  -1   1  -3   72.55    2.14 
  -1  -1  -3   71.62    2.12 
  -1  -1  -3   73.89    2.12 
  -1  -1  -3   71.22    2.12 
   1  -1   3   74.67    2.13 
  -1  -1  -3   74.13    2.12 
   1  -1   3   75.67    2.15 
  -1  -1  -3   74.85    2.12 
   1  -1   3   75.08    2.15 
   1  -1   3   75.91    2.14 
   1  -1   3   74.65    2.14 
  -1   1  -4    6.22    0.30 
  -1   1  -4    6.34    0.31 
   1   1   4    6.14    0.30 
   1   1   4    6.61    0.28 
   1   1   4    6.56    0.28 
   1   1   4    6.62    0.29 
  -1   1  -4    6.75    0.31 
  -1  -1  -4    6.40    0.29 
   1  -1   4    6.70    0.32 
  -1  -1  -4    6.35    0.29 
  -1  -1  -4    6.24    0.29 
   1  -1   4    6.82    0.31 
  -1  -1  -4    6.27    0.28 
   1  -1   4    5.71    0.30 
   1  -1   4    6.65    0.30 
   1   1   5   62.07    1.80 
   1   1   5   60.75    1.81 
  -1   1  -5   61.43    1.83 
  -1   1  -5   61.49    1.83 
  -1   1  -5   62.17    1.84 
   1   1   5   61.82    1.79 
   1   1   5   61.83    1.82 
   1  -1   5   61.76    1.83 
  -1  -1  -5   63.38    1.81 
   1  -1   5   63.55    1.82 
  -1  -1  -5   60.81    1.81 
  -1  -1  -5   59.12    1.81 
   1  -1   5   61.75    1.84 
  -1  -1  -5   57.58    1.80 
   1  -1   5   62.49    1.84 
  -1   1  -6   37.47    1.25 
   1   1   6   38.31    1.23 
   1   1   6   41.17    1.25 
  -1   1  -6   36.21    1.24 
   1   1   6   39.81    1.21 
  -1   1  -6   38.89    1.26 
   1   1   6   40.03    1.22 
   1  -1   6   40.15    1.24 
   1  -1   6   38.49    1.26 
  -1  -1  -6   40.02    1.23 
  -1  -1  -6   38.58    1.24 
  -1  -1  -6   39.31    1.23 
   1  -1   6   40.16    1.25 
   1  -1   6   40.72    1.26 
  -1  -1  -6   38.53    1.22 
   1   1   7    5.39    0.31 
  -1   1  -7    6.09    0.36 
   1   1   7    5.65    0.33 
  -1   1  -7    5.63    0.34 
   1   1   7    5.98    0.34 
   1   1   7    5.90    0.32 
  -1   1  -7    6.43    0.36 
  -1  -1  -7    5.43    0.33 
   1  -1   7    5.66    0.35 
  -1  -1  -7    6.36    0.34 
   1  -1   7    6.11    0.36 
  -1  -1  -7    6.01    0.33 
  -1  -1  -7    6.05    0.34 
   1  -1   7    6.11    0.34 
   1  -1   7    5.44    0.33 
   1   1   8    0.85    0.16 
  -1   1  -8    1.03    0.20 
  -1   1  -8    0.72    0.18 
   1   1   8    0.81    0.16 
   1   1   8    0.76    0.17 
  -1   1  -8    0.83    0.17 
   1   1   8    0.64    0.17 
  -1  -1  -8    0.83    0.15 
   1  -1   8    0.70    0.17 
   1  -1   8    0.92    0.19 
  -1  -1  -8    0.74    0.17 
   1  -1   8    0.58    0.17 
   1  -1   8    1.05    0.19 
  -1  -1  -8    0.66    0.15 
  -1  -1  -8    0.90    0.17 
   1   1   9    1.51    0.23 
  -1   1  -9    1.76    0.25 
  -1   1  -9    1.68    0.24 
   1   1   9    1.22    0.20 
   1   1   9    1.45    0.23 
  -1   1  -9    1.49    0.23 
   1  -1   9    1.99    0.25 
  -1  -1  -9    1.58    0.23 
  -1  -1  -9    1.80    0.22 
  -1  -1  -9    1.34    0.20 
   1  -1   9    2.10    0.26 
   1  -1   9    1.78    0.26 
   1  -1   9    1.09    0.20 
  -1   1 -10   -0.09    0.14 
  -1   1 -10   -0.18    0.14 
   1   1  10   -0.12    0.13 
   1   1  10   -0.10    0.14 
  -1  -1 -10   -0.03    0.11 
  -1  -1 -10   -0.05    0.12 
  -1  -1 -10   -0.13    0.15 
   1  -1  10    0.13    0.18 
   1  -1  10    0.06    0.16 
   1  -1  10    0.03    0.15 
   1   1  11    4.07    0.39 
  -1   1 -11    4.08    0.38 
  -1   1 -11    4.07    0.40 
   1  -1  11    4.71    0.45 
  -1  -1 -11    4.57    0.37 
  -1  -1 -11    4.45    0.42 
  -1   1 -12    7.13    0.53 
  -1   1 -12    7.10    0.51 
   1   1  12    6.27    0.53 
   1  -1  12    6.89    0.57 
  -1  -1 -12    7.82    0.49 
  -1  -1 -12    7.23    0.52 
  -1   1 -13    9.41    0.65 
  -1   1 -13   11.22    0.65 
   1   1  13   10.53    0.64 
   1  -1  13    9.68    0.66 
  -1  -1 -13    9.99    0.58 
  -1  -1 -13   10.23    0.64 
  -1   1 -14    0.85    0.27 
  -1   1 -14    0.89    0.31 
   1   1  14    0.76    0.26 
  -1  -1 -14    0.46    0.27 
  -1  -1 -14    0.86    0.23 
  -1  -1 -14    0.61    0.22 
   1  -1  14    1.06    0.32 
  -1   1 -15   15.69    0.90 
  -1   1 -15   15.34    0.84 
  -1  -1 -15   17.62    0.92 
  -1  -1 -15   14.55    0.76 
  -1  -1 -15   15.65    0.78 
   1  -1  15   16.24    0.92 
  -1   1 -16    0.88    0.31 
  -1   1 -16    0.37    0.33 
  -1  -1 -16    0.49    0.24 
   1  -1  16    0.50    0.32 
  -1  -1 -16    0.65    0.35 
  -1   1 -17    0.37    0.28 
  -1   1 -17    0.64    0.39 
  -1  -1 -17    1.15    0.39 
  -1  -1 -17    0.87    0.27 
  -1   1 -18   10.28    0.73 
  -1   1 -18   10.19    0.88 
  -1  -1 -18    9.29    0.62 
  -1  -1 -18    9.24    0.83 
  -1   1 -19    0.82    0.33 
  -1  -1 -19    1.18    0.29 
  -1  -1 -19    1.20    0.47 
  -1  -1 -19    1.25    0.29 
  -1   1 -20    0.36    0.31 
  -1  -1 -20    0.24    0.20 
  -1  -1 -20    0.25    0.22 
   1   2 -20    0.67    0.64 
   1   2 -20    0.69    0.34 
   1  -2 -20    1.00    0.45 
   1   2 -19    0.40    0.30 
   1  -2 -19    0.14    0.11 
   1  -2 -19   -0.26    0.34 
   1   2 -18    0.21    0.35 
   1   2 -18   -0.03    0.25 
   1  -2 -18    0.45    0.36 
   1  -2 -18   -0.03    0.15 
   1  -2 -18    0.02    0.16 
   1   2 -17    6.58    0.61 
   1   2 -17    7.48    0.72 
   1  -2 -17    8.60    0.74 
  -1  -2  17    6.85    1.08 
   1  -2 -17    7.24    0.45 
   1  -2 -17    6.77    0.45 
   1   2 -16    0.67    0.33 
   1   2 -16    0.54    0.28 
   1  -2 -16    0.47    0.19 
   1  -2 -16    0.54    0.19 
   1  -2 -16    0.37    0.29 
  -1  -2  16    0.77    0.35 
   1   2 -15   32.21    1.35 
   1   2 -15   31.73    1.30 
   1  -2 -15   31.86    1.14 
   1  -2 -15   32.23    1.32 
   1  -2 -15   30.93    1.13 
  -1  -2  15   31.00    1.35 
   1   2 -14    0.57    0.27 
   1   2 -14    0.63    0.24 
  -1  -2  14    1.27    0.34 
   1  -2 -14    0.50    0.18 
   1  -2 -14    0.37    0.24 
   1  -2 -14    0.58    0.18 
  -1   2  13   -0.09    0.19 
   1   2 -13   -0.14    0.21 
   1   2 -13    0.14    0.20 
   1  -2 -13    0.09    0.20 
  -1  -2  13   -0.01    0.23 
   1  -2 -13   -0.07    0.13 
   1  -2 -13   -0.03    0.13 
   1   2 -12    5.01    0.44 
  -1   2  12    5.62    0.47 
   1   2 -12    5.23    0.48 
   1  -2 -12    4.76    0.43 
  -1  -2  12    5.37    0.49 
   1  -2 -12    5.45    0.37 
  -1   2  11   36.67    1.26 
   1   2 -11   36.61    1.31 
   1   2 -11   33.62    1.29 
  -1  -2  11   33.12    1.29 
   1  -2 -11   35.50    1.19 
   1  -2 -11   36.28    1.27 
   1  -2 -11   34.87    1.21 
  -1  -2  11   37.79    1.32 
   1   2 -10    0.12    0.15 
   1   2 -10    0.47    0.20 
  -1   2  10    0.33    0.16 
  -1   2  10    0.23    0.16 
   1  -2 -10    0.42    0.16 
   1  -2 -10    0.36    0.13 
  -1  -2  10    0.32    0.17 
   1  -2 -10    0.50    0.14 
  -1  -2  10    0.17    0.15 
  -1  -2  10    0.08    0.16 
  -1  -2  10    0.25    0.15 
  -1   2   9    9.63    0.46 
  -1   2   9    8.92    0.45 
   1   2  -9    9.08    0.49 
   1   2  -9    8.95    0.49 
   1   2  -9    8.33    0.46 
  -1  -2   9    8.64    0.46 
  -1  -2   9   10.09    0.51 
   1  -2  -9    9.51    0.42 
   1  -2  -9    9.44    0.44 
  -1  -2   9    9.63    0.50 
   1  -2  -9    8.41    0.42 
  -1  -2   9    9.07    0.47 
   1  -2  -9    8.24    0.43 
   1  -2  -9    9.18    0.46 
   1   2  -8    1.46    0.21 
   1   2  -8    1.99    0.24 
   1   2  -8    1.45    0.21 
  -1   2   8    1.35    0.18 
  -1   2   8    1.37    0.18 
   1  -2  -8    1.33    0.16 
   1  -2  -8    1.38    0.19 
  -1  -2   8    1.53    0.21 
  -1  -2   8    1.25    0.19 
   1  -2  -8    1.30    0.16 
  -1  -2   8    1.79    0.25 
  -1  -2   8    1.01    0.18 
   1   2  -7    0.27    0.13 
  -1   2   7    0.28    0.10 
  -1   2   7    0.25    0.11 
   1   2  -7    0.17    0.12 
  -1   2   7    0.06    0.09 
   1   2  -7    0.13    0.10 
   1  -2  -7    0.34    0.10 
  -1  -2   7    0.29    0.14 
   1  -2  -7    0.19    0.11 
   1  -2  -7    0.15    0.09 
  -1  -2   7    0.10    0.12 
  -1  -2   7    0.06    0.11 
  -1  -2   7    0.45    0.14 
   1  -2  -7    0.19    0.10 
   1  -2  -7    0.17    0.08 
  -1   2   6    2.68    0.19 
  -1   2   6    2.68    0.20 
   1   2  -6    2.05    0.21 
  -1   2   6    2.49    0.16 
   1   2  -6    2.48    0.22 
   1   2  -6    2.12    0.21 
   1  -2  -6    2.09    0.17 
   1  -2  -6    2.18    0.17 
   1  -2  -6    2.55    0.17 
  -1  -2   6    2.37    0.23 
  -1  -2   6    2.89    0.24 
   1  -2  -6    2.46    0.18 
  -1  -2   6    2.47    0.23 
   1  -2  -6    2.35    0.19 
  -1  -2   6    1.98    0.20 
   1   2  -5   27.87    0.91 
   1   2  -5   27.28    0.90 
  -1   2   5   27.24    0.83 
  -1   2   5   28.50    0.86 
  -1   2   5   27.94    0.86 
   1   2  -5   26.85    0.90 
  -1  -2   5   28.66    0.90 
   1  -2  -5   27.43    0.85 
   1  -2  -5   28.56    0.83 
   1  -2  -5   27.93    0.85 
  -1  -2   5   28.30    0.91 
   1  -2  -5   26.48    0.85 
  -1  -2   5   28.44    0.90 
   1  -2  -5   27.40    0.84 
  -1  -2   5   26.12    0.91 
   1  -2  -5   26.57    0.86 
  -1   2   4   32.24    0.94 
   1   2  -4   32.45    1.01 
  -1   2   4   32.73    0.92 
   1   2  -4   31.16    0.99 
   1   2  -4   31.11    0.99 
  -1  -2   4   32.38    1.01 
   1  -2  -4   31.35    0.95 
  -1  -2   4   31.38    1.00 
   1  -2  -4   33.29    0.94 
   1  -2  -4   31.66    0.94 
  -1  -2   4   30.68    1.00 
  -1  -2   4   31.94    0.99 
   1  -2  -4   32.16    0.94 
   1  -2  -4   32.38    0.91 
   1  -2  -4   31.89    0.93 
  -1  -2   4   31.40    0.99 
   1  -2  -4   31.40    0.91 
  -1   2   3   53.76    1.48 
   1   2  -3   51.94    1.54 
  -1   2   3   55.17    1.49 
   1   2  -3   51.33    1.54 
   1   2  -3   52.15    1.53 
  -1  -2   3   54.00    1.53 
   1  -2  -3   52.98    1.47 
   1  -2  -3   52.73    1.49 
  -1  -2   3   50.89    1.54 
   1  -2  -3   52.07    1.47 
   1  -2  -3   53.55    1.47 
  -1  -2   3   51.06    1.54 
  -1  -2   3   54.25    1.54 
  -1  -2   3   51.72    1.54 
  -1  -2   3   51.42    1.53 
   1  -2  -3   53.37    1.47 
  -1   2   2    8.68    0.25 
  -1   2   2    8.67    0.26 
   1   2  -2    8.39    0.31 
   1   2  -2    8.27    0.32 
   1   2  -2    8.48    0.32 
  -1  -2   2    8.44    0.31 
  -1  -2   2    8.39    0.31 
  -1  -2   2    8.55    0.32 
  -1  -2   2    7.71    0.31 
   1   2  -1    0.40    0.08 
   1   2  -1    0.48    0.07 
   1   2  -1    0.25    0.07 
   1   2  -1    0.36    0.07 
   1   2  -1    0.32    0.07 
   1   2  -1    0.38    0.07 
  -1  -2   1    0.45    0.07 
  -1  -2   1    0.50    0.08 
  -1  -2   1    0.41    0.07 
  -1  -2   1    0.54    0.07 
  -1  -2   1    0.50    0.07 
  -1  -2   1    0.44    0.08 
  -1  -2   1    0.20    0.06 
  -1  -2   1    0.49    0.07 
   1   2   0   22.94    0.66 
   1   2   0   24.33    0.68 
   1   2   0   23.12    0.67 
  -1   2   0   23.17    0.64 
   1   2   0   23.26    0.67 
   1   2   0   22.55    0.66 
  -1   2   0   23.20    0.66 
  -1   2   0   23.41    0.66 
  -1   2   0   23.41    0.64 
  -1  -2   0   22.61    0.66 
   1  -2   0   22.43    0.64 
  -1  -2   0   22.78    0.66 
   1  -2   0   22.30    0.65 
  -1  -2   0   23.65    0.66 
  -1  -2   0   22.62    0.67 
  -1  -2   0   22.63    0.67 
   1  -2   0   22.27    0.66 
  -1  -2   0   22.53    0.67 
   1  -2   0   22.74    0.65 
   1  -2   0   22.58    0.65 
  -1  -2   0   23.34    0.66 
   1   2   1  122.77    3.29 
   1   2   1  124.95    3.30 
   1   2   1  116.48    3.28 
  -1   2  -1  117.70    3.30 
  -1   2  -1  118.03    3.31 
   1   2   1  119.36    3.30 
  -1  -2  -1  118.51    3.29 
  -1  -2  -1  119.45    3.28 
   1  -2   1  119.05    3.31 
  -1  -2  -1  115.49    3.29 
   1  -2   1  122.58    3.31 
  -1  -2  -1  121.92    3.29 
   1  -2   1  113.65    3.31 
  -1  -2  -1  117.83    3.29 
  -1  -2  -1  120.79    3.28 
   1  -2   1  120.12    3.31 
  -1  -2  -1  119.40    3.30 
   1   2   2   16.10    0.52 
   1   2   2   17.35    0.52 
  -1   2  -2   16.50    0.55 
   1   2   2   16.80    0.51 
  -1   2  -2   17.26    0.55 
  -1   2  -2   16.88    0.54 
   1  -2   2   16.55    0.54 
  -1  -2  -2   17.23    0.51 
   1  -2   2   16.60    0.55 
  -1  -2  -2   16.48    0.51 
  -1  -2  -2   16.59    0.52 
  -1  -2  -2   16.96    0.52 
  -1  -2  -2   16.93    0.52 
   1  -2   2   16.96    0.55 
   1  -2   2   16.57    0.54 
  -1  -2  -2   16.51    0.51 
   1  -2   2   16.16    0.54 
   1  -2   2   17.05    0.55 
   1   2   3    5.80    0.25 
   1   2   3    5.89    0.23 
  -1   2  -3    5.59    0.27 
  -1   2  -3    5.64    0.28 
   1   2   3    5.75    0.24 
  -1   2  -3    5.73    0.27 
  -1  -2  -3    5.64    0.23 
   1  -2   3    5.60    0.27 
   1  -2   3    5.26    0.27 
   1  -2   3    5.58    0.27 
  -1  -2  -3    5.82    0.23 
   1  -2   3    4.94    0.27 
  -1  -2  -3    5.74    0.23 
  -1  -2  -3    5.44    0.24 
  -1  -2  -3    5.51    0.24 
  -1  -2  -3    5.13    0.23 
   1  -2   3    5.56    0.27 
   1   2   4    4.24    0.23 
   1   2   4    4.46    0.21 
   1   2   4    4.36    0.23 
  -1   2  -4    4.18    0.26 
  -1   2  -4    4.53    0.26 
  -1   2  -4    4.51    0.26 
   1  -2   4    4.22    0.26 
  -1  -2  -4    4.00    0.22 
  -1  -2  -4    4.31    0.22 
   1  -2   4    5.05    0.27 
   1  -2   4    4.08    0.25 
  -1  -2  -4    4.47    0.22 
  -1  -2  -4    4.38    0.23 
  -1  -2  -4    4.32    0.22 
   1  -2   4    3.71    0.25 
   1  -2   4    4.72    0.27 
  -1   2  -5   14.95    0.59 
   1   2   5   15.83    0.54 
   1   2   5   15.55    0.56 
   1   2   5   15.02    0.56 
  -1   2  -5   16.46    0.60 
  -1   2  -5   15.32    0.59 
   1  -2   5   15.19    0.59 
   1  -2   5   16.37    0.59 
   1  -2   5   16.35    0.61 
  -1  -2  -5   15.38    0.55 
  -1  -2  -5   15.36    0.56 
   1  -2   5   15.33    0.59 
  -1  -2  -5   16.45    0.55 
  -1  -2  -5   15.97    0.55 
   1   2   6    7.58    0.36 
  -1   2  -6    6.79    0.38 
   1   2   6    8.37    0.37 
  -1   2  -6    7.18    0.39 
   1   2   6    7.66    0.34 
  -1   2  -6    7.28    0.39 
  -1  -2  -6    7.51    0.34 
  -1  -2  -6    7.93    0.35 
   1  -2   6    7.44    0.38 
  -1  -2  -6    8.33    0.36 
   1  -2   6    7.63    0.38 
  -1  -2  -6    8.56    0.36 
   1  -2   6    7.98    0.40 
   1  -2   6    7.50    0.40 
  -1  -2  -6    7.12    0.36 
   1   2   7   28.61    0.99 
  -1   2  -7   28.39    1.01 
  -1   2  -7   27.69    1.01 
  -1   2  -7   29.68    1.03 
   1   2   7   29.37    0.98 
   1   2   7   28.46    0.95 
   1  -2   7   27.54    1.00 
  -1  -2  -7   28.87    0.98 
   1  -2   7   30.33    1.01 
   1  -2   7   30.73    1.03 
   1  -2   7   29.57    1.03 
  -1  -2  -7   30.52    0.99 
  -1  -2  -7   29.37    0.97 
  -1  -2  -7   29.96    0.96 
   1   2   8   10.13    0.48 
   1   2   8   10.65    0.49 
  -1   2  -8    9.06    0.49 
   1   2   8    9.89    0.44 
  -1   2  -8    9.54    0.49 
  -1   2  -8   10.26    0.51 
  -1  -2  -8    9.65    0.44 
   1  -2   8   10.03    0.49 
  -1  -2  -8    9.87    0.45 
   1  -2   8   10.07    0.51 
  -1  -2  -8    8.72    0.45 
   1  -2   8   10.75    0.50 
  -1  -2  -8    9.45    0.47 
   1  -2   8    9.70    0.51 
   1   2   9    3.43    0.31 
  -1   2  -9    3.96    0.36 
   1   2   9    4.03    0.34 
  -1   2  -9    3.50    0.33 
   1   2   9    3.81    0.29 
  -1  -2  -9    3.59    0.33 
  -1  -2  -9    3.75    0.29 
   1  -2   9    4.10    0.35 
   1  -2   9    3.65    0.36 
   1  -2   9    4.97    0.41 
  -1  -2  -9    4.75    0.31 
   1  -2   9    4.75    0.38 
  -1  -2  -9    4.20    0.34 
   1   2  10    2.89    0.32 
  -1   2 -10    3.61    0.36 
  -1   2 -10    2.90    0.33 
  -1  -2 -10    2.54    0.27 
  -1  -2 -10    2.85    0.27 
   1  -2  10    2.48    0.34 
  -1  -2 -10    3.11    0.28 
   1  -2  10    2.73    0.31 
   1  -2  10    3.44    0.36 
   1  -2  10    2.85    0.31 
  -1  -2 -10    3.63    0.34 
  -1   2 -11    1.05    0.25 
  -1   2 -11    0.75    0.24 
   1   2  11    0.95    0.25 
  -1  -2 -11    1.46    0.22 
  -1  -2 -11    1.21    0.25 
  -1  -2 -11    1.36    0.22 
   1  -2  11    1.22    0.26 
   1  -2  11    1.29    0.27 
   1   2  12    0.42    0.23 
  -1   2 -12    0.38    0.21 
  -1   2 -12    0.61    0.24 
   1  -2  12    0.64    0.24 
  -1  -2 -12    0.31    0.22 
  -1  -2 -12    0.64    0.18 
  -1  -2 -12    0.47    0.17 
   1   2  13    6.16    0.53 
  -1   2 -13    6.11    0.54 
  -1   2 -13    5.20    0.51 
  -1  -2 -13    5.79    0.53 
  -1  -2 -13    6.20    0.43 
   1  -2  13    5.11    0.54 
  -1  -2 -13    5.72    0.42 
  -1   2 -14    4.46    0.48 
  -1   2 -14    5.07    0.54 
  -1  -2 -14    4.64    0.41 
  -1  -2 -14    5.21    0.43 
  -1  -2 -14    4.86    0.51 
   1  -2  14    5.98    0.60 
  -1   2 -15    0.14    0.25 
  -1   2 -15    0.18    0.29 
   1  -2  15    0.61    0.34 
  -1  -2 -15    0.44    0.20 
  -1  -2 -15    0.67    0.22 
  -1  -2 -15    0.25    0.28 
  -1   2 -16   -0.16    0.30 
  -1   2 -16   -0.01    0.25 
   1  -2  16    0.09    0.32 
  -1  -2 -16    0.11    0.29 
  -1  -2 -16   -0.06    0.17 
  -1  -2 -16    0.30    0.20 
  -1   2 -17    6.58    0.63 
  -1   2 -17    5.55    0.65 
  -1  -2 -17    6.05    0.48 
  -1  -2 -17    7.96    0.75 
  -1  -2 -17    6.95    0.48 
  -1   2 -18    0.23    0.30 
  -1  -2 -18   -0.26    0.34 
  -1  -2 -18    0.08    0.19 
  -1  -2 -18    0.01    0.18 
  -1   2 -19    9.74    0.77 
  -1  -2 -19    9.99    0.49 
  -1  -2 -19   10.80    0.95 
  -1  -2 -19    9.21    0.49 
  -1   2 -20    0.11    0.31 
  -1  -2 -20    0.43    0.44 
   1   3 -20    0.15    0.31 
   1  -3 -20    0.52    0.43 
   1   3 -19    0.87    0.36 
   1  -3 -19    0.69    0.41 
   1   3 -18    1.04    0.36 
   1  -3 -18    1.29    0.41 
   1   3 -17    1.36    0.42 
   1   3 -17    1.68    0.40 
   1  -3 -17    1.69    0.41 
  -1  -3  17    2.13    0.48 
   1   3 -16   14.58    0.90 
   1   3 -16   12.75    0.82 
   1  -3 -16   13.78    0.54 
   1  -3 -16   13.57    0.53 
  -1  -3  16   13.57    0.86 
   1  -3 -16   14.12    0.85 
   1   3 -15    0.15    0.24 
   1   3 -15    0.42    0.29 
   1  -3 -15    0.18    0.13 
  -1  -3  15    0.30    0.28 
   1  -3 -15    0.19    0.25 
   1  -3 -15    0.09    0.13 
   1   3 -14    9.08    0.63 
   1   3 -14    8.46    0.65 
   1  -3 -14    7.92    0.59 
   1  -3 -14    8.61    0.43 
   1  -3 -14    8.99    0.43 
  -1  -3  14    8.36    0.63 
   1   3 -13    6.78    0.53 
   1   3 -13    7.03    0.60 
   1  -3 -13    7.02    0.55 
  -1  -3  13    6.19    0.57 
   1  -3 -13    6.32    0.36 
   1  -3 -13    6.61    0.36 
  -1   3  12    0.19    0.19 
   1   3 -12    0.11    0.20 
   1   3 -12    0.34    0.21 
   1  -3 -12    0.15    0.12 
   1  -3 -12    0.16    0.12 
   1  -3 -12    0.44    0.20 
  -1  -3  12    0.18    0.21 
   1  -3 -12    0.19    0.14 
   1   3 -11    3.95    0.39 
  -1   3  11    4.44    0.38 
   1   3 -11    4.02    0.40 
   1  -3 -11    3.13    0.33 
  -1  -3  11    4.16    0.42 
   1  -3 -11    4.42    0.28 
   1  -3 -11    4.13    0.27 
  -1  -3  11    4.16    0.40 
  -1  -3  11    5.53    0.47 
   1  -3 -11    4.90    0.32 
  -1   3  10   43.19    1.37 
   1   3 -10   40.42    1.43 
   1   3 -10   40.51    1.42 
   1  -3 -10   40.54    1.26 
  -1  -3  10   39.87    1.40 
  -1  -3  10   41.79    1.43 
   1  -3 -10   40.35    1.31 
  -1  -3  10   40.59    1.44 
   1  -3 -10   40.92    1.26 
   1  -3 -10   41.20    1.37 
  -1  -3  10   40.28    1.40 
   1   3  -9    7.35    0.45 
   1   3  -9    8.26    0.48 
  -1   3   9    8.05    0.42 
  -1   3   9    8.16    0.41 
   1  -3  -9    6.93    0.38 
  -1  -3   9    8.12    0.45 
  -1  -3   9    7.96    0.46 
   1  -3  -9    7.84    0.34 
   1  -3  -9    7.32    0.37 
   1  -3  -9    7.34    0.33 
   1  -3  -9    7.66    0.39 
   1  -3  -9    8.02    0.41 
  -1  -3   9    7.55    0.46 
  -1  -3   9    7.26    0.44 
  -1   3   8   11.17    0.48 
   1   3  -8   11.16    0.54 
   1   3  -8   11.77    0.55 
  -1   3   8   11.54    0.49 
   1  -3  -8   10.39    0.46 
   1  -3  -8   11.79    0.45 
  -1  -3   8   10.59    0.52 
   1  -3  -8   11.57    0.47 
  -1  -3   8   10.73    0.54 
   1  -3  -8   10.69    0.41 
  -1  -3   8   11.84    0.54 
   1  -3  -8   11.41    0.41 
   1  -3  -8   11.08    0.48 
  -1  -3   8   10.12    0.51 
   1   3  -7    0.46    0.15 
  -1   3   7    0.47    0.12 
   1   3  -7    0.46    0.14 
  -1  -3   7    0.22    0.12 
   1  -3  -7    0.33    0.07 
  -1  -3   7    0.36    0.14 
   1  -3  -7    0.42    0.11 
  -1  -3   7    0.59    0.14 
   1  -3  -7    0.52    0.10 
  -1  -3   7    0.36    0.15 
   1  -3  -7    0.53    0.11 
   1  -3  -7    0.33    0.07 
   1  -3  -7    0.37    0.10 
   1   3  -6    6.99    0.38 
  -1   3   6    7.69    0.33 
   1   3  -6    7.76    0.39 
   1  -3  -6    7.68    0.26 
   1  -3  -6    7.99    0.32 
  -1  -3   6    7.61    0.39 
  -1  -3   6    7.27    0.40 
   1  -3  -6    7.55    0.33 
  -1  -3   6    8.34    0.39 
  -1  -3   6    7.87    0.39 
   1  -3  -6    7.21    0.33 
   1  -3  -6    7.33    0.30 
   1  -3  -6    7.92    0.32 
   1  -3  -6    7.63    0.26 
   1   3  -5   19.36    0.72 
   1   3  -5   19.98    0.73 
  -1   3   5   21.61    0.66 
  -1  -3   5   21.33    0.73 
   1  -3  -5   21.31    0.63 
   1  -3  -5   20.06    0.65 
  -1  -3   5   20.06    0.73 
   1  -3  -5   20.65    0.65 
  -1  -3   5   20.80    0.72 
  -1  -3   5   20.48    0.74 
   1  -3  -5   19.84    0.64 
   1  -3  -5   20.82    0.66 
  -1  -3   5   21.45    0.73 
   1   3  -4    0.25    0.10 
   1   3  -4    0.39    0.11 
  -1   3   4    0.40    0.08 
  -1  -3   4    0.11    0.11 
   1  -3  -4    0.27    0.06 
  -1  -3   4    0.39    0.11 
  -1  -3   4    0.35    0.12 
   1  -3  -4    0.32    0.07 
   1  -3  -4    0.26    0.05 
  -1  -3   4    0.18    0.10 
   1  -3  -4    0.42    0.07 
   1  -3  -4    0.23    0.06 
  -1  -3   4    0.42    0.12 
   1   3  -3   18.31    0.61 
   1   3  -3   18.07    0.61 
  -1   3   3   18.65    0.53 
   1  -3  -3   18.12    0.51 
  -1  -3   3   17.74    0.61 
   1  -3  -3   17.72    0.51 
  -1  -3   3   17.67    0.60 
  -1  -3   3   17.44    0.62 
  -1  -3   3   17.82    0.61 
  -1  -3   3   17.98    0.60 
  -1  -3   3   16.33    0.60 
   1  -3  -3   18.32    0.51 
   1   3  -2   23.33    0.73 
   1   3  -2   22.78    0.73 
   1   3  -2   23.40    0.72 
  -1  -3   2   22.40    0.73 
  -1  -3   2   23.57    0.73 
  -1  -3   2   23.59    0.72 
  -1  -3   2   23.42    0.73 
  -1  -3   2   23.04    0.73 
   1  -3  -2   22.93    0.65 
  -1  -3   2   23.48    0.73 
   1   3  -1  154.81    4.26 
  -1   3   1  160.74    4.20 
  -1   3   1  159.10    4.21 
   1   3  -1  155.93    4.25 
   1   3  -1  156.66    4.26 
  -1  -3   1  157.47    4.26 
  -1  -3   1  152.44    4.26 
   1  -3  -1  150.24    4.21 
  -1  -3   1  144.55    4.25 
  -1  -3   1  152.43    4.25 
  -1  -3   1  149.24    4.26 
  -1  -3   1  152.60    4.25 
  -1  -3   1  153.18    4.26 
   1   3   0  183.12    4.99 
  -1   3   0  196.70    4.99 
   1   3   0  183.31    4.97 
  -1   3   0  182.56    4.96 
  -1  -3   0  180.40    5.03 
  -1  -3   0  182.11    4.97 
   1  -3   0  176.00    4.96 
  -1  -3   0  178.80    4.98 
  -1  -3   0  178.11    4.97 
  -1  -3   0  178.68    4.97 
   1  -3   0  177.26    4.99 
   1  -3   0  174.02    4.97 
  -1  -3   0  176.35    4.99 
   1  -3   0  185.49    4.96 
   1   3   1    0.32    0.06 
   1   3   1    0.32    0.04 
   1   3   1    0.23    0.07 
  -1   3  -1    0.31    0.07 
  -1  -3  -1    0.24    0.06 
   1  -3   1    0.27    0.08 
  -1  -3  -1    0.32    0.07 
   1  -3   1    0.16    0.07 
   1  -3   1    0.36    0.07 
  -1  -3  -1    0.26    0.06 
  -1  -3  -1    0.36    0.06 
  -1  -3  -1    0.25    0.03 
  -1  -3  -1    0.26    0.04 
  -1  -3  -1    0.30    0.07 
   1  -3   1    0.45    0.08 
   1  -3   1    0.35    0.07 
   1   3   2   78.15    2.23 
  -1   3  -2   79.08    2.26 
   1   3   2   81.74    2.23 
  -1   3  -2   82.69    2.28 
   1   3   2   79.91    2.20 
   1  -3   2   77.35    2.27 
   1  -3   2   80.22    2.27 
  -1  -3  -2   78.37    2.19 
  -1  -3  -2   81.21    2.19 
  -1  -3  -2   78.37    2.24 
  -1  -3  -2   79.28    2.22 
  -1  -3  -2   79.59    2.23 
   1  -3   2   77.61    2.27 
  -1  -3  -2   80.30    2.22 
  -1  -3  -2   78.81    2.23 
   1  -3   2   78.63    2.27 
   1  -3   2   80.99    2.27 
   1  -3   2   83.18    2.27 
  -1   3  -3   48.27    1.44 
   1   3   3   47.36    1.38 
   1   3   3   50.24    1.39 
  -1   3  -3   47.81    1.42 
   1   3   3   47.77    1.36 
   1  -3   3   47.63    1.43 
  -1  -3  -3   47.77    1.35 
   1  -3   3   48.13    1.42 
  -1  -3  -3   45.73    1.38 
   1  -3   3   48.35    1.43 
   1  -3   3   46.61    1.44 
  -1  -3  -3   48.26    1.38 
  -1  -3  -3   46.42    1.37 
   1  -3   3   48.16    1.42 
   1  -3   3   47.35    1.43 
  -1  -3  -3   48.01    1.38 
  -1  -3  -3   50.42    1.35 
   1   3   4    5.30    0.29 
  -1   3  -4    5.53    0.29 
   1   3   4    5.07    0.25 
  -1   3  -4    5.37    0.30 
   1   3   4    5.30    0.25 
  -1  -3  -4    5.57    0.24 
   1  -3   4    4.92    0.29 
   1  -3   4    5.34    0.29 
   1  -3   4    5.54    0.30 
  -1  -3  -4    5.26    0.25 
  -1  -3  -4    5.57    0.25 
  -1  -3  -4    5.80    0.25 
   1  -3   4    5.36    0.29 
  -1  -3  -4    5.52    0.22 
  -1  -3  -4    5.81    0.22 
   1   3   5    6.36    0.30 
  -1   3  -5    6.06    0.34 
  -1   3  -5    5.89    0.34 
   1   3   5    6.08    0.30 
  -1  -3  -5    5.77    0.28 
   1  -3   5    6.43    0.35 
  -1  -3  -5    7.00    0.30 
   1  -3   5    5.58    0.33 
  -1  -3  -5    6.52    0.30 
   1  -3   5    6.51    0.34 
  -1  -3  -5    6.51    0.26 
  -1  -3  -5    6.01    0.26 
   1  -3   5    6.55    0.35 
   1  -3   5    5.94    0.33 
  -1   3  -6    8.70    0.43 
  -1   3  -6    9.26    0.45 
   1   3   6    9.57    0.40 
   1   3   6    8.80    0.39 
  -1  -3  -6    8.98    0.36 
  -1  -3  -6    8.88    0.39 
   1  -3   6    8.32    0.42 
  -1  -3  -6    8.94    0.38 
   1  -3   6    8.02    0.43 
   1  -3   6    9.15    0.43 
  -1  -3  -6    9.18    0.36 
   1  -3   6    8.69    0.44 
   1  -3   6    9.02    0.44 
  -1  -3  -6    8.83    0.37 
  -1   3  -7    9.00    0.45 
  -1   3  -7    8.24    0.45 
   1   3   7    8.51    0.40 
   1   3   7    8.67    0.40 
   1  -3   7    8.11    0.43 
   1  -3   7    8.30    0.44 
   1  -3   7    7.77    0.44 
   1  -3   7    7.50    0.42 
  -1  -3  -7    8.15    0.36 
  -1  -3  -7    8.17    0.40 
  -1  -3  -7    8.87    0.39 
  -1  -3  -7    8.52    0.36 
   1   3   8   27.57    0.94 
   1   3   8   26.53    0.93 
  -1   3  -8   25.50    0.99 
  -1   3  -8   27.19    0.99 
   1  -3   8   27.06    0.99 
  -1  -3  -8   27.16    0.88 
   1  -3   8   26.05    1.00 
  -1  -3  -8   26.39    0.88 
   1  -3   8   26.54    0.96 
  -1  -3  -8   26.94    0.94 
  -1  -3  -8   26.35    0.91 
   1  -3   8   25.80    0.97 
   1   3   9    9.27    0.49 
  -1   3  -9    9.50    0.53 
  -1   3  -9    9.66    0.53 
   1   3   9   10.69    0.50 
   1  -3   9    9.59    0.54 
   1  -3   9    9.35    0.53 
  -1  -3  -9    9.77    0.48 
   1  -3   9    9.46    0.51 
   1  -3   9   10.42    0.53 
  -1  -3  -9    9.62    0.46 
  -1  -3  -9    9.83    0.44 
  -1  -3  -9   10.20    0.50 
  -1  -3  -9    9.42    0.43 
   1   3  10    0.13    0.16 
  -1   3 -10    0.14    0.16 
  -1   3 -10    0.15    0.18 
  -1  -3 -10    0.04    0.11 
  -1  -3 -10    0.06    0.11 
   1  -3  10    0.13    0.18 
  -1  -3 -10    0.06    0.15 
   1  -3  10    0.05    0.15 
   1  -3  10    0.06    0.16 
  -1  -3 -10   -0.04    0.11 
   1  -3  10    0.01    0.16 
  -1   3 -11    7.95    0.54 
   1   3  11    8.23    0.50 
  -1   3 -11    7.89    0.54 
   1  -3  11    8.32    0.55 
  -1  -3 -11    7.84    0.45 
  -1  -3 -11    7.98    0.42 
   1  -3  11    8.32    0.55 
  -1  -3 -11    8.47    0.43 
  -1  -3 -11    8.48    0.51 
  -1   3 -12   11.37    0.68 
  -1   3 -12   10.28    0.67 
   1   3  12   12.83    0.66 
  -1  -3 -12   11.92    0.65 
   1  -3  12   12.15    0.72 
  -1  -3 -12   11.60    0.54 
  -1  -3 -12   12.21    0.55 
  -1   3 -13    1.83    0.34 
  -1   3 -13    1.85    0.36 
  -1  -3 -13    0.91    0.27 
  -1  -3 -13    1.34    0.22 
   1  -3  13    0.73    0.28 
  -1  -3 -13    0.99    0.19 
  -1   3 -14    0.06    0.26 
  -1   3 -14    0.23    0.25 
  -1  -3 -14    0.33    0.25 
  -1  -3 -14    0.49    0.18 
   1  -3  14    0.28    0.30 
  -1  -3 -14    0.35    0.17 
  -1   3 -15    2.87    0.46 
  -1   3 -15    3.42    0.48 
  -1  -3 -15    4.04    0.34 
   1  -3  15    3.01    0.49 
  -1  -3 -15    3.17    0.32 
  -1  -3 -15    4.31    0.52 
  -1   3 -16    4.65    0.55 
  -1   3 -16    5.64    0.72 
   1  -3  16    4.24    0.57 
  -1  -3 -16    4.94    0.37 
  -1  -3 -16    5.32    0.37 
  -1  -3 -16    5.53    0.59 
  -1   3 -17   -0.08    0.27 
  -1  -3 -17    0.04    0.14 
   1  -3  17   -0.26    0.32 
  -1  -3 -17   -0.39    0.27 
  -1  -3 -17   -0.06    0.13 
  -1   3 -18    5.68    0.64 
  -1  -3 -18    7.36    0.76 
  -1   3 -19    0.38    0.33 
  -1  -3 -19    0.95    0.45 
  -1   3 -20    2.35    0.48 
   1   4 -20    0.91    0.38 
   1  -4 -20    1.35    0.43 
   1  -4 -20    1.45    0.49 
   1   4 -19    1.62    0.41 
   1   4 -19    2.11    0.51 
   1  -4 -19    2.03    0.49 
   1   4 -18    2.41    0.45 
  -1  -4  18    1.74    0.51 
   1  -4 -18    3.24    0.53 
   1   4 -17    3.13    0.50 
  -1  -4  17    3.17    0.53 
   1  -4 -17    3.19    0.49 
   1   4 -16    0.98    0.54 
   1   4 -16    0.72    0.33 
   1  -4 -16    0.33    0.29 
  -1  -4  16    0.58    0.32 
   1   4 -15    3.59    0.48 
   1   4 -15    4.12    0.52 
   1  -4 -15    3.27    0.43 
  -1  -4  15    3.49    0.50 
   1   4 -14   14.66    0.83 
   1   4 -14   13.95    0.81 
  -1  -4  14   13.31    0.83 
   1  -4 -14   13.93    0.76 
   1   4 -13    0.28    0.25 
   1   4 -13   -0.11    0.22 
  -1  -4  13    0.42    0.25 
   1  -4 -13    0.62    0.23 
   1  -4 -13    0.57    0.17 
   1   4 -12    4.32    0.46 
   1   4 -12    2.96    0.39 
   1  -4 -12    3.92    0.19 
  -1  -4  12    4.33    0.48 
   1  -4 -12    4.01    0.32 
  -1  -4  12    4.35    0.46 
   1  -4 -12    3.92    0.18 
   1  -4 -12    4.56    0.41 
   1   4 -11    0.12    0.19 
   1   4 -11    0.05    0.18 
  -1   4  11    0.00    0.16 
  -1  -4  11    0.27    0.22 
   1  -4 -11    0.14    0.15 
  -1  -4  11   -0.02    0.17 
   1  -4 -11    0.02    0.06 
   1  -4 -11    0.12    0.12 
  -1  -4  11    0.11    0.19 
  -1   4  10    0.48    0.16 
   1   4 -10    0.87    0.23 
   1   4 -10    0.67    0.21 
   1  -4 -10    0.71    0.18 
  -1  -4  10    0.48    0.21 
  -1  -4  10    0.71    0.21 
  -1  -4  10    0.60    0.20 
   1  -4 -10    0.79    0.08 
   1  -4 -10    0.58    0.13 
  -1  -4  10    0.76    0.21 
  -1   4   9   23.51    0.84 
   1   4  -9   23.49    0.94 
   1   4  -9   22.76    0.92 
   1  -4  -9   22.65    0.79 
  -1  -4   9   23.63    0.94 
   1  -4  -9   24.26    0.86 
   1  -4  -9   24.08    0.84 
  -1  -4   9   23.55    0.93 
  -1  -4   9   24.62    0.92 
  -1  -4   9   23.99    0.92 
   1   4  -8    6.07    0.39 
   1   4  -8    6.79    0.42 
  -1   4   8    6.55    0.34 
   1  -4  -8    6.37    0.33 
  -1  -4   8    5.72    0.39 
  -1  -4   8    6.30    0.40 
   1  -4  -8    6.70    0.30 
   1  -4  -8    6.08    0.32 
  -1  -4   8    6.49    0.40 
   1  -4  -8    6.18    0.34 
  -1  -4   8    6.00    0.41 
  -1   4   7   33.68    1.04 
   1   4  -7   33.37    1.14 
   1   4  -7   31.30    1.11 
   1  -4  -7   33.26    0.99 
  -1  -4   7   33.70    1.14 
   1  -4  -7   32.91    1.03 
   1  -4  -7   32.36    1.04 
  -1  -4   7   33.23    1.12 
  -1  -4   7   31.69    1.12 
  -1  -4   7   30.81    1.12 
  -1  -4   7   34.00    1.11 
   1  -4  -7   33.07    1.04 
   1  -4  -7   31.85    1.02 
   1   4  -6    4.07    0.29 
   1   4  -6    3.69    0.29 
  -1   4   6    4.10    0.22 
  -1  -4   6    3.81    0.29 
   1  -4  -6    4.16    0.22 
   1  -4  -6    3.96    0.21 
  -1  -4   6    3.36    0.28 
  -1  -4   6    4.21    0.30 
  -1  -4   6    3.57    0.28 
   1  -4  -6    3.94    0.22 
   1  -4  -6    3.91    0.21 
  -1  -4   6    3.39    0.28 
   1  -4  -6    3.97    0.18 
  -1   4   5   11.59    0.40 
   1   4  -5   11.14    0.48 
   1   4  -5   11.62    0.50 
  -1  -4   5   11.48    0.49 
  -1  -4   5   12.34    0.52 
  -1  -4   5   12.15    0.50 
   1  -4  -5   11.81    0.40 
   1  -4  -5   11.59    0.40 
   1  -4  -5   11.17    0.39 
   1  -4  -5   11.45    0.39 
   1  -4  -5   11.54    0.34 
  -1  -4   5   11.11    0.49 
   1   4  -4   19.63    0.69 
   1   4  -4   19.19    0.67 
  -1   4   4   19.45    0.58 
  -1  -4   4   18.05    0.68 
   1  -4  -4   19.97    0.57 
   1  -4  -4   19.32    0.57 
  -1  -4   4   18.82    0.68 
  -1  -4   4   18.48    0.68 
  -1  -4   4   18.89    0.67 
   1  -4  -4   18.99    0.57 
  -1  -4   4   19.96    0.68 
   1   4  -3    5.66    0.28 
  -1   4   3    5.51    0.18 
   1   4  -3    5.16    0.26 
  -1  -4   3    5.74    0.28 
  -1  -4   3    5.27    0.29 
  -1  -4   3    4.78    0.27 
  -1  -4   3    5.07    0.28 
   1  -4  -3    5.21    0.18 
  -1  -4   3    5.06    0.27 
  -1  -4   3    4.93    0.26 
   1   4  -2   70.92    2.02 
   1   4  -2   71.73    2.00 
   1   4  -2   69.69    2.02 
  -1  -4   2   72.09    2.02 
  -1  -4   2   71.29    2.01 
  -1  -4   2   70.94    2.01 
  -1  -4   2   68.06    2.02 
  -1  -4   2   67.45    2.01 
   1  -4  -2   68.52    1.92 
  -1  -4   2   71.86    2.01 
  -1  -4   2   67.46    2.01 
  -1   4   1    5.85    0.20 
   1   4  -1    5.92    0.26 
   1   4  -1    5.47    0.23 
  -1   4   1    5.74    0.19 
  -1  -4   1    5.75    0.24 
  -1  -4   1    5.86    0.24 
   1  -4  -1    5.39    0.20 
  -1  -4   1    5.19    0.25 
  -1  -4   1    5.77    0.24 
  -1  -4   1    5.40    0.25 
  -1  -4   1    5.51    0.25 
  -1  -4   1    5.50    0.23 
   1   4   0   11.43    0.38 
   1   4   0   10.98    0.35 
   1  -4   0   10.81    0.36 
  -1  -4   0   11.29    0.37 
  -1  -4   0   11.69    0.35 
   1  -4   0   10.47    0.37 
  -1  -4   0   10.69    0.35 
  -1  -4   0   11.12    0.38 
   1  -4   0   11.19    0.35 
  -1  -4   0   10.73    0.38 
  -1  -4   0   11.21    0.38 
  -1  -4   0   11.29    0.37 
  -1   4  -1   15.67    0.49 
   1   4   1   15.81    0.49 
   1   4   1   16.38    0.49 
   1  -4   1   15.10    0.50 
   1  -4   1   15.60    0.51 
   1  -4   1   15.31    0.50 
  -1  -4  -1   15.55    0.48 
  -1  -4  -1   15.13    0.49 
   1  -4   1   15.39    0.49 
   1  -4   1   15.25    0.50 
  -1  -4  -1   14.84    0.48 
  -1  -4  -1   16.27    0.49 
   1  -4   1   15.08    0.51 
  -1  -4  -1   14.86    0.48 
   1   4   2   34.94    1.02 
  -1   4  -2   35.09    1.05 
   1  -4   2   34.51    1.06 
  -1  -4  -2   34.80    1.01 
  -1  -4  -2   35.25    1.01 
   1  -4   2   34.16    1.07 
   1  -4   2   35.25    1.06 
   1  -4   2   35.14    1.06 
   1  -4   2   34.67    1.06 
  -1  -4  -2   34.35    1.01 
   1  -4   2   36.05    1.07 
  -1   4  -3   23.15    0.76 
  -1   4  -3   21.59    0.74 
   1   4   3   23.68    0.70 
   1  -4   3   23.28    0.75 
   1  -4   3   22.90    0.76 
  -1  -4  -3   22.94    0.67 
  -1  -4  -3   23.02    0.69 
   1  -4   3   21.93    0.74 
   1  -4   3   22.09    0.75 
   1  -4   3   21.04    0.76 
  -1  -4  -3   22.51    0.70 
  -1  -4  -3   22.63    0.69 
   1   4   4   76.62    2.15 
  -1   4  -4   74.11    2.20 
  -1   4  -4   77.29    2.23 
   1  -4   4   72.44    2.21 
   1  -4   4   76.90    2.21 
   1  -4   4   74.95    2.21 
   1  -4   4   73.52    2.21 
  -1  -4  -4   75.04    2.15 
  -1  -4  -4   74.28    2.14 
  -1  -4  -4   77.91    2.12 
  -1  -4  -4   75.33    2.14 
   1  -4   4   72.44    2.22 
  -1   4  -5    4.08    0.29 
   1   4   5    4.45    0.24 
  -1   4  -5    3.79    0.28 
  -1  -4  -5    4.64    0.24 
  -1  -4  -5    4.61    0.24 
   1  -4   5    4.34    0.28 
   1  -4   5    4.61    0.30 
  -1  -4  -5    4.32    0.22 
   1  -4   5    3.95    0.29 
  -1  -4  -5    4.38    0.16 
  -1  -4  -5    4.52    0.24 
  -1  -4  -5    4.37    0.16 
   1  -4   5    4.09    0.29 
  -1   4  -6    3.15    0.29 
   1   4   6    2.92    0.22 
  -1   4  -6    2.86    0.27 
  -1  -4  -6    3.24    0.20 
  -1  -4  -6    3.26    0.16 
  -1  -4  -6    3.09    0.16 
   1  -4   6    3.59    0.30 
   1  -4   6    3.03    0.29 
   1  -4   6    3.13    0.28 
   1  -4   6    2.61    0.25 
  -1  -4  -6    3.12    0.22 
  -1  -4  -6    2.98    0.22 
   1  -4   6    2.68    0.26 
   1   4   7   17.21    0.63 
  -1   4  -7   16.40    0.70 
  -1   4  -7   16.54    0.69 
   1  -4   7   17.30    0.69 
   1  -4   7   16.82    0.69 
  -1  -4  -7   17.71    0.63 
  -1  -4  -7   17.25    0.55 
  -1  -4  -7   16.55    0.63 
   1  -4   7   18.09    0.73 
  -1  -4  -7   16.60    0.60 
  -1  -4  -7   16.29    0.55 
   1  -4   7   16.96    0.70 
   1  -4   7   15.64    0.70 
  -1   4  -8    4.41    0.38 
   1   4   8    4.74    0.31 
  -1   4  -8    5.65    0.40 
  -1  -4  -8    4.78    0.28 
   1  -4   8    5.76    0.38 
  -1  -4  -8    4.69    0.24 
  -1  -4  -8    4.68    0.24 
   1  -4   8    5.44    0.43 
   1  -4   8    4.31    0.34 
  -1  -4  -8    4.57    0.30 
  -1  -4  -8    5.01    0.32 
   1  -4   8    5.11    0.42 
   1   4   9    6.81    0.41 
  -1   4  -9    7.07    0.47 
  -1   4  -9    7.27    0.47 
   1  -4   9    8.01    0.48 
  -1  -4  -9    7.18    0.37 
   1  -4   9    7.51    0.48 
  -1  -4  -9    6.61    0.39 
  -1  -4  -9    7.30    0.33 
   1  -4   9    7.24    0.48 
   1  -4   9    7.31    0.45 
  -1  -4  -9    6.78    0.32 
  -1  -4  -9    6.96    0.41 
  -1   4 -10    2.50    0.32 
  -1   4 -10    2.33    0.32 
   1   4  10    3.34    0.33 
  -1  -4 -10    3.13    0.27 
  -1  -4 -10    2.94    0.22 
   1  -4  10    3.23    0.36 
   1  -4  10    2.90    0.33 
  -1  -4 -10    3.39    0.23 
   1  -4  10    2.65    0.36 
   1  -4  10    2.73    0.33 
  -1  -4 -10    2.46    0.30 
  -1   4 -11    5.82    0.50 
   1   4  11    4.98    0.42 
  -1   4 -11    5.45    0.50 
   1  -4  11    5.26    0.47 
  -1  -4 -11    4.48    0.28 
   1  -4  11    5.12    0.50 
  -1  -4 -11    4.83    0.29 
  -1  -4 -11    4.27    0.39 
   1  -4  11    4.81    0.47 
  -1  -4 -11    4.45    0.34 
  -1   4 -12    0.76    0.27 
  -1   4 -12    0.83    0.27 
  -1  -4 -12    0.88    0.25 
   1  -4  12    0.54    0.27 
  -1  -4 -12    0.76    0.15 
  -1  -4 -12    0.94    0.16 
  -1  -4 -12    0.52    0.21 
   1  -4  12    0.59    0.29 
  -1   4 -13    1.13    0.30 
  -1   4 -13    1.91    0.37 
  -1  -4 -13    1.62    0.19 
  -1  -4 -13    1.44    0.18 
   1  -4  13    0.68    0.31 
  -1  -4 -13    1.89    0.33 
  -1   4 -14    3.67    0.51 
  -1   4 -14    4.50    0.53 
  -1  -4 -14    5.76    0.54 
  -1  -4 -14    5.28    0.30 
  -1  -4 -14    5.13    0.30 
   1  -4  14    5.80    0.59 
  -1   4 -15    3.75    0.51 
  -1  -4 -15    3.75    0.24 
  -1  -4 -15    4.16    0.24 
  -1  -4 -15    3.24    0.45 
   1  -4  15    3.28    0.53 
  -1   4 -16    9.31    0.75 
  -1  -4 -16   10.21    0.74 
   1  -4  16   10.15    0.85 
  -1   4 -17    0.85    0.36 
   1  -4  17    1.94    0.52 
  -1  -4 -17    1.39    0.40 
  -1   4 -18    0.96    0.39 
  -1  -4 -18    1.10    0.42 
   1  -4  18    0.65    0.45 
  -1   4 -19    2.31    0.49 
  -1  -4 -19    2.80    0.58 
  -1   4 -20    4.56    0.63 
   1   5 -20    0.28    0.36 
   1  -5 -20    0.10    0.34 
   1   5 -19    2.84    0.58 
   1   5 -19    3.71    0.58 
   1  -5 -19    4.13    0.60 
   1  -5 -19    3.89    0.33 
   1   5 -18    2.84    0.52 
   1   5 -18    2.75    0.55 
  -1  -5  18    2.77    0.58 
   1  -5 -18    2.48    0.49 
   1  -5 -18    2.96    0.31 
   1   5 -17    0.21    0.32 
  -1  -5  17    0.06    0.38 
   1  -5 -17   -0.19    0.28 
   1   5 -16    1.16    0.36 
  -1  -5  16    0.74    0.35 
   1  -5 -16    0.58    0.31 
   1   5 -15    4.71    0.56 
  -1  -5  15    3.83    0.53 
   1  -5 -15    4.51    0.49 
   1   5 -14    0.48    0.28 
   1   5 -14    0.54    0.28 
  -1  -5  14    0.75    0.33 
   1  -5 -14    0.86    0.27 
   1  -5 -14    0.58    0.17 
   1   5 -13   20.16    0.99 
   1   5 -13   21.09    0.98 
   1  -5 -13   21.70    0.91 
  -1  -5  13   18.99    0.99 
   1  -5 -13   19.41    0.75 
   1   5 -12    1.21    0.29 
   1   5 -12    1.15    0.31 
   1  -5 -12    1.29    0.18 
  -1  -5  12    1.52    0.34 
  -1  -5  12    1.33    0.30 
   1  -5 -12    1.71    0.26 
   1   5 -11   10.42    0.63 
   1   5 -11   11.28    0.63 
  -1  -5  11   10.91    0.63 
  -1  -5  11   10.55    0.60 
   1  -5 -11    9.69    0.43 
  -1  -5  11   10.56    0.65 
  -1  -5  11   10.38    0.61 
   1  -5 -11    9.84    0.53 
   1   5 -10    2.05    0.31 
   1   5 -10    1.77    0.28 
  -1   5  10    2.30    0.25 
  -1  -5  10    1.70    0.28 
   1  -5 -10    2.06    0.24 
  -1  -5  10    2.65    0.34 
   1  -5 -10    2.24    0.19 
  -1  -5  10    2.35    0.34 
  -1  -5  10    2.29    0.32 
   1   5  -9    1.18    0.24 
  -1   5   9    0.93    0.17 
   1   5  -9    0.92    0.22 
   1  -5  -9    1.36    0.19 
   1  -5  -9    1.39    0.14 
  -1  -5   9    1.06    0.26 
  -1  -5   9    1.14    0.24 
  -1  -5   9    0.88    0.22 
   1  -5  -9    0.78    0.15 
  -1  -5   9    1.12    0.22 
   1   5  -8    7.23    0.43 
   1   5  -8    6.50    0.44 
  -1   5   8    7.47    0.35 
  -1  -5   8    6.75    0.44 
   1  -5  -8    7.16    0.34 
   1  -5  -8    7.63    0.36 
   1  -5  -8    6.93    0.28 
  -1  -5   8    6.77    0.44 
   1  -5  -8    6.57    0.38 
  -1  -5   8    7.04    0.43 
  -1  -5   8    6.43    0.43 
  -1  -5   8    7.60    0.46 
   1   5  -7   18.21    0.75 
  -1   5   7   19.91    0.66 
   1   5  -7   20.03    0.79 
  -1  -5   7   20.26    0.77 
   1  -5  -7   19.92    0.66 
  -1  -5   7   20.51    0.79 
  -1  -5   7   20.47    0.80 
   1  -5  -7   19.38    0.58 
   1  -5  -7   18.87    0.65 
   1  -5  -7   18.57    0.66 
  -1  -5   7   19.96    0.78 
   1  -5  -7   19.19    0.67 
  -1  -5   7   19.74    0.77 
   1   5  -6   22.61    0.84 
   1   5  -6   22.00    0.81 
  -1   5   6   23.32    0.71 
  -1  -5   6   22.50    0.83 
   1  -5  -6   22.67    0.71 
  -1  -5   6   22.05    0.84 
  -1  -5   6   21.60    0.82 
   1  -5  -6   22.52    0.71 
   1  -5  -6   23.15    0.71 
  -1  -5   6   22.45    0.82 
  -1  -5   6   20.62    0.81 
   1  -5  -6   22.47    0.72 
  -1   5   5    5.46    0.22 
   1   5  -5    6.02    0.33 
   1   5  -5    5.64    0.33 
  -1  -5   5    5.29    0.32 
  -1  -5   5    5.58    0.34 
   1  -5  -5    5.71    0.23 
  -1  -5   5    5.14    0.32 
   1  -5  -5    5.30    0.22 
   1  -5  -5    5.21    0.22 
  -1  -5   5    5.22    0.33 
  -1  -5   5    6.00    0.35 
   1   5  -4   51.50    1.57 
   1   5  -4   52.04    1.60 
  -1   5   4   52.89    1.46 
   1  -5  -4   51.99    1.45 
  -1  -5   4   50.96    1.58 
  -1  -5   4   52.42    1.59 
  -1  -5   4   51.76    1.58 
  -1  -5   4   53.45    1.65 
   1  -5  -4   52.57    1.47 
   1  -5  -4   51.70    1.45 
  -1  -5   4   53.09    1.59 
   1  -5  -4   51.21    1.45 
  -1  -5   4   50.11    1.59 
   1   5  -3   82.84    2.42 
   1   5  -3   83.68    2.43 
   1   5  -3   84.06    2.40 
  -1   5   3   84.85    2.29 
  -1  -5   3   80.42    2.41 
  -1  -5   3   84.72    2.42 
  -1  -5   3   83.49    2.42 
  -1  -5   3   81.82    2.41 
  -1  -5   3   85.55    2.41 
   1  -5  -3   82.81    2.30 
  -1  -5   3   82.20    2.43 
   1   5  -2   53.20    1.54 
   1   5  -2   52.19    1.51 
  -1  -5   2   52.75    1.53 
   1  -5  -2   50.79    1.43 
  -1  -5   2   48.62    1.52 
  -1  -5   2   51.76    1.52 
  -1  -5   2   51.74    1.53 
   1  -5  -2   52.22    1.43 
  -1  -5   2   50.38    1.52 
  -1  -5   2   51.89    1.52 
  -1  -5   2   51.08    1.54 
   1   5  -1   82.89    2.35 
  -1   5   1   85.12    2.33 
   1   5  -1   86.44    2.39 
   1  -5  -1   83.47    2.30 
  -1  -5   1   81.66    2.36 
   1  -5  -1   83.01    2.33 
  -1  -5   1   81.50    2.39 
  -1  -5   1   82.76    2.37 
  -1  -5   1   86.33    2.37 
  -1  -5   1   84.21    2.38 
  -1  -5   1   83.46    2.37 
   1   5   0    1.98    0.15 
  -1   5   0    2.13    0.14 
  -1  -5   0    1.72    0.13 
  -1  -5   0    1.66    0.10 
   1  -5   0    1.95    0.12 
  -1  -5   0    1.82    0.14 
  -1  -5   0    1.85    0.15 
  -1  -5   0    1.74    0.10 
   1  -5   0    1.97    0.13 
   1  -5   0    1.91    0.14 
  -1  -5   0    1.93    0.14 
  -1  -5   0    1.73    0.14 
   1   5   1    8.05    0.30 
  -1   5  -1    7.67    0.29 
   1  -5   1    8.07    0.33 
   1  -5   1    8.03    0.31 
  -1  -5  -1    7.82    0.30 
  -1  -5  -1    7.84    0.30 
   1  -5   1    7.98    0.31 
   1  -5   1    7.36    0.28 
   1  -5   1    7.44    0.31 
  -1  -5  -1    7.89    0.29 
  -1  -5  -1    7.92    0.28 
  -1  -5  -1    7.82    0.28 
   1  -5   1    8.29    0.31 
   1  -5   1    8.22    0.30 
   1   5   2    4.64    0.20 
  -1   5  -2    4.29    0.22 
   1  -5   2    4.66    0.25 
  -1  -5  -2    4.38    0.20 
   1  -5   2    4.02    0.24 
   1  -5   2    4.43    0.23 
  -1  -5  -2    4.45    0.19 
   1  -5   2    4.39    0.24 
  -1  -5  -2    4.76    0.19 
   1  -5   2    4.63    0.26 
  -1  -5  -2    4.63    0.19 
   1   5   3   37.45    1.09 
  -1   5  -3   37.37    1.17 
  -1   5  -3   36.71    1.14 
   1  -5   3   37.60    1.15 
  -1  -5  -3   36.81    1.08 
   1  -5   3   34.77    1.15 
  -1  -5  -3   36.44    1.08 
   1  -5   3   37.22    1.16 
   1  -5   3   37.24    1.15 
   1  -5   3   35.44    1.15 
   1  -5   3   37.42    1.16 
  -1  -5  -3   36.47    1.08 
  -1  -5  -3   38.13    1.10 
  -1   5  -4    0.85    0.14 
   1   5   4    0.90    0.11 
  -1   5  -4    0.84    0.15 
   1  -5   4    1.14    0.17 
  -1  -5  -4    0.74    0.10 
   1  -5   4    1.09    0.16 
  -1  -5  -4    0.87    0.08 
  -1  -5  -4    0.68    0.11 
   1  -5   4    0.75    0.15 
  -1  -5  -4    0.90    0.11 
   1  -5   4    0.89    0.15 
   1  -5   4    0.67    0.16 
   1  -5   4    0.78    0.13 
  -1   5  -5   99.69    2.95 
  -1   5  -5  103.33    2.99 
   1   5   5   99.71    2.87 
  -1  -5  -5  103.55    2.88 
   1  -5   5  100.36    2.97 
  -1  -5  -5   99.66    2.88 
   1  -5   5  102.77    2.98 
   1  -5   5  102.83    2.97 
   1  -5   5  102.91    2.96 
   1  -5   5   99.81    2.98 
  -1  -5  -5  101.60    2.83 
  -1  -5  -5   99.78    2.87 
  -1   5  -6   21.61    0.85 
  -1   5  -6   22.57    0.83 
   1   5   6   23.39    0.76 
  -1  -5  -6   22.80    0.71 
  -1  -5  -6   23.09    0.77 
   1  -5   6   22.05    0.84 
  -1  -5  -6   23.70    0.77 
   1  -5   6   21.91    0.84 
   1  -5   6   22.06    0.83 
  -1  -5  -6   22.40    0.76 
   1  -5   6   22.08    0.85 
   1  -5   6   23.18    0.85 
   1   5   7    1.14    0.16 
  -1   5  -7    0.87    0.19 
  -1   5  -7    0.87    0.19 
   1  -5   7    1.08    0.20 
  -1  -5  -7    1.11    0.13 
  -1  -5  -7    0.93    0.15 
   1  -5   7    0.90    0.19 
   1  -5   7    0.78    0.21 
   1  -5   7    0.92    0.19 
  -1  -5  -7    1.08    0.16 
  -1   5  -8    6.94    0.44 
  -1   5  -8    6.57    0.45 
   1   5   8    7.43    0.39 
   1  -5   8    7.99    0.47 
  -1  -5  -8    6.81    0.37 
   1  -5   8    7.09    0.45 
   1  -5   8    6.17    0.44 
   1  -5   8    7.57    0.47 
   1  -5   8    6.98    0.45 
  -1  -5  -8    8.24    0.40 
  -1   5  -9    2.78    0.33 
  -1   5  -9    2.83    0.34 
   1   5   9    2.69    0.27 
   1  -5   9    2.76    0.34 
  -1  -5  -9    2.79    0.22 
   1  -5   9    2.25    0.30 
  -1  -5  -9    2.29    0.25 
   1  -5   9    2.89    0.33 
  -1  -5  -9    2.24    0.24 
   1  -5   9    2.46    0.30 
  -1   5 -10   12.84    0.69 
  -1   5 -10   13.63    0.69 
   1   5  10   12.68    0.60 
   1  -5  10   13.07    0.69 
  -1  -5 -10   13.17    0.54 
   1  -5  10   12.90    0.66 
  -1  -5 -10   13.07    0.62 
   1  -5  10   13.29    0.72 
   1  -5  10   12.87    0.67 
  -1   5 -11    3.31    0.39 
  -1   5 -11    3.58    0.40 
  -1  -5 -11    4.85    0.32 
   1  -5  11    5.38    0.49 
   1  -5  11    4.13    0.42 
   1  -5  11    4.25    0.46 
  -1  -5 -11    3.28    0.34 
  -1   5 -12    0.12    0.23 
  -1   5 -12   -0.10    0.20 
   1  -5  12    0.17    0.26 
   1  -5  12    0.32    0.24 
  -1  -5 -12    0.44    0.21 
  -1  -5 -12    0.12    0.13 
  -1   5 -13   18.76    0.96 
  -1   5 -13   16.58    0.91 
   1  -5  13   19.27    0.99 
  -1  -5 -13   18.01    0.87 
   1  -5  14    2.53    0.46 
  -1  -5 -14    2.65    0.39 
   1  -5  15    6.47    0.69 
  -1  -5 -15    7.85    0.65 
   1  -5  16    0.18    0.34 
  -1  -5 -16   -0.04    0.28 
   1  -5  17    2.18    0.56 
  -1  -5 -17    1.71    0.42 
  -1  -5 -18    1.79    0.47 
   1  -5  18    1.33    0.50 
  -1  -5 -19    4.93    0.68 
   1  -6 -20    3.03    0.58 
   1   6 -19    0.39    0.42 
  -1  -6  19   -0.04    0.44 
   1  -6 -19    0.05    0.33 
   1   6 -18    0.17    0.38 
  -1  -6  18   -0.25    0.41 
   1  -6 -18   -0.09    0.32 
  -1  -6  17    0.82    0.43 
   1  -6 -17    0.73    0.35 
   1  -6 -17    0.46    0.13 
   1  -6 -16    0.24    0.13 
   1  -6 -16    0.54    0.29 
  -1  -6  16    0.27    0.34 
   1  -6 -16    0.17    0.13 
   1  -6 -15   11.78    0.72 
  -1  -6  15   10.39    0.87 
   1  -6 -15   11.33    0.47 
   1  -6 -14    2.70    0.22 
  -1  -6  14    2.16    0.41 
   1  -6 -14    2.17    0.34 
   1   6 -13    0.31    0.25 
   1  -6 -13    0.11    0.11 
  -1  -6  13    0.04    0.24 
   1  -6 -13    0.00    0.18 
   1   6 -12    7.82    0.60 
   1   6 -12    7.83    0.58 
  -1  -6  12    7.52    0.63 
  -1  -6  12    6.31    0.55 
   1  -6 -12    6.64    0.47 
   1  -6 -12    7.46    0.33 
   1   6 -11   13.17    0.71 
   1   6 -11   12.43    0.71 
  -1  -6  11   11.66    0.69 
   1  -6 -11   13.22    0.45 
  -1  -6  11   12.07    0.71 
  -1  -6  11   13.10    0.69 
  -1  -6  11   12.15    0.68 
   1  -6 -11   13.82    0.62 
   1   6 -10   19.52    0.87 
   1   6 -10   17.39    0.82 
   1  -6 -10   18.15    0.58 
  -1  -6  10   19.40    0.84 
   1  -6 -10   18.62    0.73 
  -1  -6  10   19.65    0.86 
  -1  -6  10   19.41    0.87 
  -1  -6  10   17.54    0.82 
  -1   6   9    1.14    0.17 
   1   6  -9    1.13    0.24 
   1   6  -9    0.90    0.24 
  -1  -6   9    1.43    0.26 
   1  -6  -9    0.99    0.16 
  -1  -6   9    0.91    0.25 
  -1  -6   9    0.94    0.23 
  -1  -6   9    1.51    0.25 
   1  -6  -9    0.99    0.17 
  -1   6   8    2.92    0.23 
   1   6  -8    3.27    0.35 
   1   6  -8    3.12    0.32 
  -1  -6   8    3.57    0.37 
   1  -6  -8    3.05    0.23 
  -1  -6   8    2.97    0.31 
   1  -6  -8    3.29    0.24 
  -1  -6   8    3.05    0.33 
   1  -6  -8    3.44    0.23 
  -1  -6   8    3.16    0.32 
   1   6  -7    4.08    0.36 
  -1   6   7    4.35    0.23 
   1  -6  -7    4.00    0.23 
  -1  -6   7    4.22    0.38 
  -1  -6   7    4.26    0.36 
  -1  -6   7    4.50    0.37 
  -1  -6   7    3.86    0.33 
  -1  -6   7    3.36    0.32 
   1  -6  -7    4.05    0.24 
   1  -6  -7    4.33    0.23 
   1   6  -6   47.98    1.54 
   1   6  -6   47.21    1.50 
  -1   6   6   48.27    1.37 
  -1  -6   6   45.74    1.52 
  -1  -6   6   49.83    1.52 
   1  -6  -6   46.85    1.37 
  -1  -6   6   49.39    1.55 
  -1  -6   6   47.50    1.53 
  -1  -6   6   46.47    1.52 
   1  -6  -6   46.87    1.37 
   1  -6  -6   40.37    1.36 
   1  -6  -6   48.96    1.38 
  -1   6   5    0.04    0.05 
   1   6  -5    0.03    0.10 
   1   6  -5   -0.05    0.10 
   1  -6  -5    0.01    0.05 
  -1  -6   5    0.05    0.10 
  -1  -6   5    0.03    0.13 
  -1  -6   5    0.08    0.11 
  -1  -6   5    0.01    0.10 
   1  -6  -5   -0.08    0.05 
  -1  -6   5    0.05    0.11 
   1  -6  -5   -0.04    0.05 
   1   6  -4   14.65    0.59 
   1   6  -4   14.61    0.60 
  -1   6   4   15.30    0.44 
   1   6  -4   15.03    0.57 
  -1  -6   4   14.61    0.59 
  -1  -6   4   14.53    0.58 
   1  -6  -4   15.10    0.43 
  -1  -6   4   15.32    0.59 
   1  -6  -4   14.78    0.43 
   1  -6  -4   14.84    0.43 
  -1  -6   4   14.60    0.60 
  -1  -6   4   14.51    0.58 
  -1  -6   4   15.16    0.59 
   1  -6  -4   15.26    0.46 
   1   6  -3   76.37    2.19 
   1   6  -3   77.21    2.23 
  -1  -6   3   77.37    2.21 
  -1  -6   3   75.34    2.22 
  -1  -6   3   73.65    2.20 
  -1  -6   3   74.17    2.22 
  -1  -6   3   73.31    2.23 
  -1  -6   3   74.27    2.21 
  -1  -6   3   76.00    2.22 
   1  -6  -3   75.86    2.09 
   1   6  -2   34.08    1.07 
  -1   6   2   34.19    0.95 
   1   6  -2   34.47    1.03 
  -1  -6   2   32.12    1.06 
   1  -6  -2   34.47    0.97 
  -1  -6   2   33.87    1.05 
  -1  -6   2   35.17    1.06 
  -1  -6   2   34.33    1.05 
  -1  -6   2   30.98    1.06 
  -1  -6   2   33.36    1.04 
   1   6  -1    6.02    0.25 
   1   6  -1    5.98    0.28 
  -1   6   1    5.92    0.23 
  -1  -6   1    5.74    0.27 
  -1  -6   1    6.03    0.25 
   1  -6  -1    5.59    0.21 
  -1  -6   1    5.85    0.29 
   1  -6  -1    6.01    0.24 
   1  -6  -1    5.48    0.21 
  -1  -6   1    6.04    0.27 
  -1  -6   1    5.79    0.24 
  -1  -6   1    5.77    0.28 
   1  -6  -1    5.74    0.21 
  -1   6   0    5.80    0.24 
   1   6   0    5.52    0.26 
  -1  -6   0    5.63    0.26 
   1  -6   0    5.46    0.24 
   1  -6   0    5.07    0.23 
  -1  -6   0    5.67    0.25 
  -1  -6   0    5.42    0.24 
   1  -6   0    5.13    0.23 
  -1  -6   0    5.63    0.26 
   1  -6   0    5.13    0.24 
   1   6   1   31.40    0.90 
  -1  -6  -1   29.28    0.89 
  -1  -6  -1   29.42    0.90 
   1  -6   1   29.18    0.92 
  -1  -6  -1   29.07    0.88 
  -1  -6  -1   28.72    0.88 
   1  -6   1   28.90    0.91 
   1  -6   1   29.65    0.87 
  -1  -6  -1   29.75    0.90 
   1  -6   1   29.30    0.91 
   1  -6   1   28.58    0.90 
   1  -6   1   30.80    0.88 
   1  -6   1   29.84    0.93 
  -1   6  -2    0.07    0.07 
   1   6   2    0.06    0.06 
   1  -6   2    0.16    0.09 
  -1  -6  -2    0.06    0.06 
  -1  -6  -2    0.13    0.06 
  -1  -6  -2    0.10    0.06 
   1  -6   2    0.19    0.10 
   1  -6   2   -0.02    0.07 
   1  -6   2    0.08    0.09 
  -1  -6  -2    0.11    0.06 
   1  -6   2    0.07    0.09 
   1  -6   2    0.07    0.07 
   1   6   3   21.59    0.65 
  -1  -6  -3   19.83    0.65 
   1  -6   3   20.56    0.72 
   1  -6   3   19.49    0.73 
  -1  -6  -3   20.93    0.65 
   1  -6   3   21.58    0.73 
   1  -6   3   21.58    0.73 
   1  -6   3   20.18    0.73 
  -1  -6  -3   20.79    0.65 
  -1  -6  -3   21.24    0.66 
   1  -6   3   21.43    0.73 
   1   6   4    1.50    0.13 
  -1   6  -4    1.37    0.19 
  -1   6  -4    1.46    0.18 
   1  -6   4    1.91    0.21 
   1  -6   4    1.87    0.21 
  -1  -6  -4    1.39    0.14 
  -1  -6  -4    1.62    0.13 
   1  -6   4    1.33    0.18 
   1  -6   4    1.61    0.20 
  -1  -6  -4    1.72    0.14 
   1  -6   4    1.61    0.19 
   1  -6   4    1.22    0.18 
  -1   6  -5   31.34    1.06 
  -1   6  -5   31.55    1.09 
   1   6   5   31.61    0.98 
  -1  -6  -5   31.33    0.98 
   1  -6   5   33.38    1.09 
  -1  -6  -5   31.34    0.99 
   1  -6   5   31.66    1.08 
   1  -6   5   30.76    1.07 
   1  -6   5   32.50    1.08 
   1  -6   5   32.11    1.10 
  -1  -6  -5   31.35    0.98 
  -1   6  -6   30.03    1.09 
   1   6   6   32.62    1.01 
  -1   6  -6   32.02    1.14 
   1  -6   6   33.56    1.13 
   1  -6   6   31.70    1.14 
  -1  -6  -6   31.19    1.02 
  -1  -6  -6   31.47    1.01 
   1  -6   6   32.53    1.13 
   1  -6   6   34.06    1.13 
  -1  -6  -6   32.17    1.02 
   1  -6   6   31.08    1.12 
  -1  -6  -6   33.57    0.94 
   1   6   7   10.92    0.47 
  -1   6  -7   11.78    0.56 
  -1   6  -7   10.25    0.56 
  -1  -6  -7   12.19    0.48 
  -1  -6  -7   12.20    0.49 
   1  -6   7   11.91    0.58 
  -1  -6  -7   12.12    0.41 
   1  -6   7   12.65    0.58 
   1  -6   7   11.34    0.58 
   1  -6   7   11.98    0.58 
   1  -6   7   10.82    0.56 
   1   6   8   18.27    0.68 
  -1   6  -8   18.36    0.77 
  -1   6  -8   18.82    0.81 
  -1  -6  -8   18.21    0.60 
  -1  -6  -8   17.57    0.68 
   1  -6   8   18.78    0.81 
   1  -6   8   18.44    0.78 
  -1  -6  -8   19.13    0.70 
   1  -6   8   16.96    0.78 
   1  -6   8   17.22    0.78 
   1  -6   8   17.00    0.77 
  -1   6  -9    1.88    0.28 
   1   6   9    1.67    0.22 
  -1   6  -9    1.98    0.30 
   1  -6   9    1.91    0.30 
  -1  -6  -9    1.92    0.17 
   1  -6   9    1.99    0.29 
   1  -6   9    1.59    0.30 
  -1  -6  -9    1.68    0.22 
   1  -6   9    1.84    0.28 
  -1   6 -10   10.92    0.65 
  -1   6 -10   11.30    0.64 
   1  -6  10   10.58    0.64 
   1  -6  10   11.45    0.68 
  -1  -6 -10   11.53    0.46 
   1  -6  10   10.75    0.63 
  -1  -6 -10   12.49    0.58 
  -1   6 -11   -0.08    0.19 
   1  -6  11    0.17    0.22 
   1  -6  11   -0.12    0.19 
  -1  -6 -11   -0.07    0.16 
  -1  -6 -11    0.13    0.11 
   1  -6  11    0.04    0.21 
   1  -6  11    0.09    0.25 
  -1   6 -12   21.66    1.34 
   1  -6  12   24.34    1.08 
   1  -6  12   22.38    1.06 
  -1  -6 -12   22.36    0.82 
  -1  -6 -12   24.16    0.98 
   1  -6  13    3.40    0.50 
  -1  -6 -13    4.21    0.43 
  -1  -6 -13    3.61    0.30 
  -1  -6 -14    5.32    0.51 
   1  -6  14    6.26    0.66 
  -1  -6 -14    5.32    0.37 
  -1  -6 -15    0.15    0.26 
   1  -6  15    0.20    0.37 
   1  -6  16    0.51    0.42 
  -1  -6 -16    0.54    0.31 
   1  -6  17    3.38    0.60 
  -1  -6 -17    3.94    0.55 
  -1  -6 -18    0.01    0.35 
   1  -6  18    0.39    0.46 
  -1  -6 -19    1.78    0.74 
   1  -6  19    2.44    0.58 
   1   7 -19    0.05    0.46 
   1  -7 -19   -0.06    0.36 
   1  -7 -19   -0.23    0.27 
  -1  -7  19    0.00    0.46 
   1   7 -18    0.44    0.45 
   1  -7 -18    0.04    0.32 
  -1  -7  18    0.38    0.46 
   1   7 -17    1.79    0.46 
   1  -7 -17    2.03    0.42 
  -1  -7  17    0.89    0.43 
   1  -7 -16    3.76    0.49 
  -1  -7  16    3.23    0.57 
   1  -7 -15    0.61    0.27 
  -1  -7  15    0.15    0.32 
  -1  -7  14    1.19    0.36 
   1  -7 -14    2.05    0.33 
  -1  -7  13    0.17    0.26 
   1  -7 -13    0.15    0.18 
  -1  -7  13    0.06    0.24 
  -1  -7  12    0.13    0.23 
  -1  -7  12    0.49    0.29 
   1  -7 -12   -0.20    0.15 
   1   7 -11   13.87    0.75 
   1  -7 -11   14.69    0.65 
  -1  -7  11   14.27    0.80 
  -1  -7  11   15.39    0.79 
  -1  -7  11   15.10    0.77 
  -1  -7  11   14.49    0.76 
   1   7 -10    2.47    0.33 
  -1  -7  10    2.82    0.37 
  -1  -7  10    2.92    0.39 
   1  -7 -10    2.64    0.26 
  -1  -7  10    2.99    0.37 
  -1  -7  10    2.95    0.37 
   1   7  -9   26.11    1.03 
   1   7  -9   24.51    1.05 
   1  -7  -9   26.00    0.90 
  -1  -7   9   26.50    1.05 
  -1  -7   9   26.71    1.08 
   1  -7  -9   27.06    0.90 
  -1  -7   9   26.18    1.04 
  -1  -7   9   27.09    1.06 
   1   7  -8    9.98    0.53 
  -1   7   8    9.66    0.38 
   1   7  -8    8.26    0.53 
  -1  -7   8   10.19    0.54 
  -1  -7   8    9.10    0.53 
   1  -7  -8    9.47    0.41 
  -1  -7   8    8.41    0.51 
  -1  -7   8    8.51    0.53 
   1  -7  -8    9.29    0.40 
  -1  -7   8    9.63    0.54 
   1  -7  -8    9.27    0.39 
   1   7  -7   -0.04    0.13 
  -1   7   7    0.28    0.09 
   1   7  -7    0.12    0.15 
   1  -7  -7    0.16    0.08 
   1  -7  -7    0.19    0.09 
  -1  -7   7    0.27    0.17 
  -1  -7   7    0.14    0.16 
  -1  -7   7   -0.01    0.13 
   1  -7  -7    0.02    0.06 
  -1  -7   7    0.12    0.16 
  -1  -7   7    0.05    0.15 
  -1   7   6   22.68    0.68 
   1   7  -6   20.80    0.82 
   1   7  -6   22.56    0.87 
   1  -7  -6   22.46    0.70 
  -1  -7   6   22.15    0.87 
  -1  -7   6   23.67    0.86 
  -1  -7   6   21.72    0.86 
   1  -7  -6   22.01    0.70 
  -1  -7   6   22.51    0.86 
   1  -7  -6   21.96    0.70 
  -1  -7   6   22.63    0.85 
   1   7  -5   73.16    2.19 
   1   7  -5   72.75    2.23 
   1   7  -5   74.66    2.24 
  -1   7   5   72.92    2.03 
  -1  -7   5   72.10    2.21 
  -1  -7   5   72.96    2.22 
  -1  -7   5   70.32    2.23 
  -1  -7   5   71.66    2.21 
   1  -7  -5   73.81    2.05 
   1  -7  -5   73.24    2.05 
   1  -7  -5   73.02    2.04 
  -1  -7   5   74.86    2.23 
   1   7  -4    1.13    0.16 
   1   7  -4    1.11    0.19 
   1  -7  -4    1.14    0.08 
  -1  -7   4    1.20    0.18 
  -1  -7   4    1.65    0.20 
  -1  -7   4    0.89    0.15 
  -1  -7   4    1.42    0.19 
   1  -7  -4    1.30    0.08 
  -1  -7   4    1.07    0.18 
  -1  -7   4    0.90    0.17 
   1  -7  -4    1.32    0.08 
   1  -7  -4    1.14    0.07 
   1   7  -3    9.04    0.39 
   1   7  -3    8.80    0.43 
  -1  -7   3    9.31    0.40 
  -1  -7   3    9.10    0.41 
   1  -7  -3    9.26    0.27 
  -1  -7   3    9.13    0.43 
  -1  -7   3    9.02    0.41 
   1  -7  -3    9.24    0.27 
  -1  -7   3    9.14    0.42 
  -1  -7   3    9.31    0.42 
   1  -7  -3    9.08    0.29 
  -1  -7   3    8.45    0.42 
   1   7  -2    0.66    0.11 
   1   7  -2    0.54    0.13 
  -1   7   2    0.68    0.07 
   1  -7  -2    0.64    0.06 
  -1  -7   2    0.74    0.15 
  -1  -7   2    0.63    0.12 
   1  -7  -2    0.61    0.06 
  -1  -7   2    0.58    0.10 
   1  -7  -2    0.66    0.06 
  -1  -7   2    0.63    0.11 
  -1  -7   2    1.00    0.15 
   1  -7  -2    0.70    0.08 
  -1   7   1    6.13    0.24 
   1   7  -1    6.01    0.29 
   1  -7  -1    5.41    0.22 
  -1  -7   1    5.41    0.28 
  -1  -7   1    5.77    0.29 
  -1  -7   1    5.27    0.29 
   1  -7  -1    5.64    0.23 
  -1  -7   1    5.46    0.23 
  -1  -7   1    5.68    0.28 
   1  -7  -1    5.82    0.23 
  -1  -7   1    5.81    0.24 
   1  -7  -1    6.02    0.25 
   1   7   0   38.95    1.17 
  -1   7   0   39.49    1.15 
   1  -7   0   37.14    1.14 
  -1  -7   0   38.67    1.16 
   1  -7   0   36.64    1.14 
   1  -7   0   37.64    1.15 
  -1  -7   0   38.54    1.16 
   1  -7   0   39.76    1.14 
  -1  -7   0   38.41    1.17 
  -1  -7   0   38.84    1.17 
  -1  -7   0   38.57    1.16 
  -1   7  -1    9.89    0.41 
   1   7   1   10.34    0.38 
   1  -7   1   10.30    0.33 
  -1  -7  -1   10.35    0.39 
   1  -7   1   10.22    0.41 
  -1  -7  -1   10.07    0.38 
  -1  -7  -1    9.95    0.39 
   1  -7   1   10.10    0.33 
   1  -7   1   10.12    0.40 
   1  -7   1   10.33    0.38 
   1  -7   1   10.26    0.40 
   1  -7   1   10.73    0.42 
   1   7   2   21.91    0.68 
  -1  -7  -2   21.53    0.69 
   1  -7   2   21.59    0.73 
   1  -7   2   21.06    0.69 
   1  -7   2   21.71    0.74 
   1  -7   2   21.84    0.74 
  -1  -7  -2   20.87    0.67 
   1  -7   2   20.88    0.71 
  -1  -7  -2   21.52    0.68 
   1  -7   2   21.48    0.75 
  -1  -7  -2   21.26    0.67 
   1  -7   2   22.62    0.74 
   1   7   3    5.20    0.23 
  -1   7  -3    4.19    0.27 
   1  -7   3    5.37    0.31 
  -1  -7  -3    5.40    0.24 
   1  -7   3    5.27    0.30 
  -1  -7  -3    5.42    0.23 
  -1  -7  -3    5.27    0.24 
   1  -7   3    4.94    0.32 
   1  -7   3    5.32    0.30 
   1  -7   3    4.88    0.28 
   1  -7   3    5.33    0.31 
  -1  -7  -3    5.16    0.23 
   1   7   4    1.50    0.13 
  -1   7  -4    1.80    0.19 
   1  -7   4    1.53    0.19 
  -1  -7  -4    1.37    0.14 
   1  -7   4    1.41    0.21 
  -1  -7  -4    1.47    0.14 
   1  -7   4    1.61    0.21 
   1  -7   4    1.08    0.17 
  -1  -7  -4    1.56    0.14 
   1  -7   4    1.24    0.18 
   1  -7   4    1.40    0.19 
  -1  -7  -4    1.49    0.14 
   1   7   5    0.13    0.08 
  -1   7  -5    0.15    0.12 
  -1   7  -5    0.01    0.12 
  -1  -7  -5    0.23    0.09 
   1  -7   5    0.12    0.12 
   1  -7   5    0.09    0.12 
  -1  -7  -5    0.15    0.09 
   1  -7   5    0.01    0.13 
   1  -7   5    0.16    0.16 
   1  -7   5    0.43    0.16 
  -1  -7  -5    0.13    0.08 
   1   7   6    0.18    0.09 
  -1   7  -6    0.01    0.13 
   1  -7   6    0.36    0.16 
   1  -7   6    0.44    0.16 
  -1  -7  -6    0.12    0.09 
   1  -7   6    0.06    0.13 
  -1  -7  -6    0.32    0.10 
   1  -7   6    0.21    0.14 
   1  -7   6    0.15    0.17 
  -1  -7  -6    0.11    0.09 
  -1   7  -7   48.41    1.63 
  -1   7  -7   47.32    1.58 
   1   7   7   48.53    1.46 
   1  -7   7   49.88    1.62 
   1  -7   7   47.57    1.60 
   1  -7   7   48.67    1.60 
   1  -7   7   47.44    1.60 
   1  -7   7   46.36    1.62 
  -1  -7  -7   48.91    1.48 
  -1  -7  -7   48.71    1.48 
  -1  -7  -7   48.35    1.48 
  -1   7  -8    4.82    0.41 
   1   7   8    4.23    0.29 
  -1   7  -8    4.95    0.44 
   1  -7   8    4.15    0.39 
  -1  -7  -8    4.83    0.31 
   1  -7   8    4.41    0.41 
  -1  -7  -8    4.97    0.32 
   1  -7   8    3.66    0.38 
   1  -7   8    4.44    0.40 
   1  -7   8    4.81    0.42 
  -1   7  -9    0.24    0.18 
   1  -7   9   -0.03    0.18 
  -1  -7  -9    0.07    0.06 
   1  -7   9   -0.01    0.16 
   1  -7   9   -0.17    0.17 
   1  -7   9    0.10    0.18 
  -1  -7  -9   -0.20    0.11 
  -1   7 -10    0.87    0.26 
   1  -7  10    0.88    0.27 
   1  -7  10    0.92    0.26 
  -1  -7 -10    0.72    0.19 
   1  -7  10    0.87    0.26 
   1  -7  10    0.52    0.22 
   1  -7  11   17.73    0.92 
   1  -7  11   17.18    0.88 
   1  -7  11   17.15    0.87 
   1  -7  11   16.79    0.85 
  -1  -7 -11   18.37    0.78 
  -1  -7 -11   17.77    0.59 
  -1  -7 -12    3.05    0.22 
   1  -7  12    3.86    0.51 
  -1  -7 -12    3.55    0.38 
   1  -7  12    3.46    0.45 
  -1  -7 -13   21.06    0.91 
  -1  -7 -13   18.36    0.65 
   1  -7  13   18.51    1.03 
   1  -7  13   18.84    1.01 
   1  -7  14    0.22    0.35 
  -1  -7 -14    0.07    0.11 
  -1  -7 -14    0.17    0.23 
   1  -7  15    1.60    0.46 
  -1  -7 -15    1.58    0.16 
  -1  -7 -15    1.67    0.37 
  -1  -7 -16    3.13    0.49 
   1  -7  16    3.84    0.62 
  -1  -7 -17    0.24    0.31 
   1  -7  17    0.49    0.45 
  -1  -7 -18    4.17    0.59 
   1  -7  18    3.27    0.68 
   1  -7  19   -0.24    0.42 
  -1  -8  19    5.10    0.76 
   1   8 -18   -0.05    0.44 
   1  -8 -18    0.12    0.31 
  -1  -8  18    0.28    0.42 
   1   8 -17    2.06    0.51 
   1  -8 -17    3.16    0.48 
  -1  -8  17    4.57    0.72 
   1   8 -16    1.29    0.43 
  -1  -8  16    1.86    0.47 
   1  -8 -16    0.71    0.31 
   1   8 -15    1.33    0.40 
  -1  -8  15    1.17    0.40 
   1  -8 -15    0.72    0.28 
  -1  -8  14    0.49    0.32 
   1  -8 -14    0.26    0.22 
  -1  -8  13    0.08    0.30 
  -1  -8  13   -0.15    0.24 
   1  -8 -13    0.02    0.18 
  -1  -8  12   -0.21    0.22 
  -1  -8  12   -0.23    0.22 
  -1  -8  12    0.03    0.25 
   1  -8 -12    0.13    0.16 
  -1  -8  11   -0.16    0.21 
  -1  -8  11   -0.15    0.20 
  -1  -8  11   -0.10    0.22 
  -1  -8  11   -0.05    0.21 
   1  -8 -11   -0.09    0.14 
  -1  -8  10    4.90    0.48 
  -1  -8  10    5.49    0.54 
   1  -8 -10    4.63    0.34 
  -1  -8  10    6.45    0.54 
  -1  -8  10    5.60    0.51 
   1   8  -9   11.64    0.63 
  -1  -8   9   11.21    0.63 
   1  -8  -9   11.14    0.49 
   1  -8  -9   11.47    0.48 
  -1  -8   9   11.85    0.66 
  -1  -8   9   11.19    0.63 
  -1  -8   9   12.55    0.66 
   1   8  -8    3.43    0.35 
  -1  -8   8    4.49    0.44 
  -1  -8   8    3.81    0.38 
  -1  -8   8    3.21    0.35 
   1  -8  -8    3.66    0.25 
  -1  -8   8    3.76    0.38 
   1  -8  -8    3.57    0.24 
  -1  -8   8    4.00    0.39 
   1   8  -7   51.61    1.72 
   1   8  -7   51.73    1.66 
   1  -8  -7   51.69    1.51 
  -1  -8   7   54.67    1.71 
   1  -8  -7   50.50    1.49 
   1  -8  -7   50.29    1.51 
  -1  -8   7   49.57    1.71 
  -1  -8   7   50.99    1.70 
  -1  -8   7   49.13    1.67 
  -1  -8   7   50.52    1.69 
   1   8  -6    0.45    0.18 
   1   8  -6    0.43    0.17 
   1   8  -6    0.50    0.16 
  -1  -8   6    0.42    0.16 
   1  -8  -6    0.50    0.09 
   1  -8  -6    0.45    0.08 
  -1  -8   6    0.38    0.17 
   1  -8  -6    0.55    0.09 
  -1  -8   6    0.42    0.19 
  -1  -8   6    0.41    0.17 
  -1  -8   6    0.38    0.16 
   1   8  -5   32.12    1.32 
   1   8  -5   28.18    0.99 
   1   8  -5   29.15    1.05 
  -1  -8   5   29.19    1.01 
   1  -8  -5   29.10    0.85 
  -1  -8   5   29.06    1.03 
  -1  -8   5   28.52    1.05 
  -1  -8   5   28.55    1.03 
   1  -8  -5   28.75    0.86 
  -1  -8   5   27.20    1.03 
   1  -8  -5   29.52    0.86 
   1  -8  -5   29.21    0.85 
   1   8  -4   11.58    0.50 
   1   8  -4   11.63    0.55 
  -1  -8   4   12.34    0.53 
  -1  -8   4   12.36    0.53 
   1  -8  -4   11.89    0.38 
  -1  -8   4   11.75    0.54 
  -1  -8   4   11.59    0.53 
  -1  -8   4   12.18    0.55 
  -1  -8   4   12.17    0.52 
   1  -8  -4   12.24    0.38 
   1  -8  -4   12.54    0.38 
  -1  -8   4   12.38    0.54 
   1  -8  -4   12.25    0.38 
   1   8  -3   32.05    1.06 
   1   8  -3   30.87    1.00 
   1  -8  -3   31.68    0.90 
  -1  -8   3   31.84    1.04 
  -1  -8   3   31.66    1.06 
   1  -8  -3   31.82    0.90 
  -1  -8   3   31.61    1.01 
  -1  -8   3   30.18    1.04 
   1  -8  -3   31.21    0.90 
  -1  -8   3   32.50    1.03 
  -1  -8   3   29.24    1.05 
  -1  -8   3   31.20    1.04 
   1   8  -2   -0.05    0.10 
  -1   8   2    0.12    0.05 
   1  -8  -2    0.09    0.05 
  -1  -8   2    0.11    0.07 
  -1  -8   2    0.05    0.11 
  -1  -8   2   -0.04    0.09 
  -1  -8   2    0.02    0.07 
   1  -8  -2    0.11    0.06 
  -1  -8   2    0.13    0.09 
  -1  -8   2    0.04    0.10 
  -1   8   1   39.90    1.14 
   1   8  -1   39.20    1.21 
  -1  -8   1   36.27    1.20 
   1  -8  -1   38.48    1.14 
  -1  -8   1   38.05    1.11 
   1  -8  -1   38.42    1.15 
   1  -8  -1   38.46    1.13 
  -1  -8   1   37.89    1.19 
  -1  -8   1   37.84    1.11 
   1  -8  -1   40.18    1.14 
  -1  -8   1   38.80    1.19 
  -1  -8   1   38.27    1.21 
   1   8   0    6.63    0.30 
  -1   8   0    6.31    0.29 
  -1  -8   0    5.67    0.30 
   1  -8   0    5.93    0.28 
   1  -8   0    6.03    0.28 
  -1  -8   0    5.88    0.29 
   1  -8   0    6.35    0.29 
   1  -8   0    6.36    0.29 
  -1  -8   0    6.14    0.29 
  -1  -8   0    6.05    0.30 
  -1   8  -1   10.14    0.41 
   1   8   1    9.56    0.38 
   1  -8   1    9.89    0.40 
   1  -8   1    9.55    0.41 
  -1  -8  -1   10.05    0.38 
  -1  -8  -1    9.27    0.38 
   1  -8   1    9.81    0.40 
   1  -8   1    9.61    0.41 
  -1  -8  -1    9.35    0.37 
  -1  -8  -1    9.60    0.39 
  -1  -8  -1   10.04    0.39 
   1   8   2    6.52    0.28 
  -1   8  -2    6.50    0.34 
  -1  -8  -2    6.35    0.28 
   1  -8   2    6.96    0.33 
  -1  -8  -2    6.74    0.28 
   1  -8   2    6.66    0.29 
  -1  -8  -2    6.54    0.29 
   1  -8   2    6.62    0.35 
   1  -8   2    6.48    0.33 
   1  -8   2    6.30    0.28 
   1  -8   2    6.53    0.35 
   1  -8   2    6.78    0.33 
  -1  -8  -2    6.54    0.29 
  -1   8  -3    0.69    0.14 
   1   8   3    0.62    0.10 
   1  -8   3    0.22    0.11 
   1  -8   3    0.54    0.12 
   1  -8   3    0.40    0.13 
   1  -8   3    0.73    0.14 
   1  -8   3    0.50    0.15 
  -1  -8  -3    0.60    0.10 
  -1  -8  -3    0.41    0.09 
   1  -8   3    0.38    0.13 
   1  -8   3    0.69    0.13 
  -1  -8  -3    0.65    0.10 
  -1  -8  -3    0.60    0.10 
   1   8   4    0.29    0.08 
  -1   8  -4    0.34    0.12 
   1  -8   4    0.36    0.12 
   1  -8   4    0.28    0.14 
  -1  -8  -4    0.28    0.09 
  -1  -8  -4    0.35    0.09 
  -1  -8  -4    0.32    0.09 
   1  -8   4    0.20    0.13 
  -1  -8  -4    0.23    0.09 
   1  -8   4    0.26    0.13 
   1  -8   4    0.14    0.13 
   1  -8   4    0.17    0.13 
  -1   8  -5    8.80    0.44 
   1   8   5    9.55    0.36 
  -1  -8  -5    9.42    0.38 
  -1  -8  -5    9.67    0.38 
  -1  -8  -5    9.46    0.38 
   1  -8   5    9.40    0.51 
   1  -8   5    9.14    0.49 
   1  -8   5    9.15    0.46 
   1  -8   5    9.48    0.48 
   1  -8   5    9.11    0.48 
   1   8   6    2.31    0.19 
  -1   8  -6    2.20    0.26 
  -1   8  -6    2.22    0.28 
  -1  -8  -6    1.99    0.19 
   1  -8   6    2.22    0.28 
   1  -8   6    2.58    0.29 
  -1  -8  -6    2.05    0.19 
   1  -8   6    2.15    0.30 
   1  -8   6    2.02    0.26 
   1  -8   6    2.19    0.27 
  -1  -8  -6    2.40    0.20 
  -1   8  -7    8.31    0.49 
   1   8   7   10.15    0.48 
   1  -8   7    9.23    0.53 
  -1  -8  -7    8.38    0.40 
   1  -8   7    7.99    0.50 
   1  -8   7   10.11    0.56 
   1  -8   7   10.53    0.55 
   1  -8   7    9.84    0.54 
  -1  -8  -7    9.14    0.42 
  -1   8  -8    8.16    0.51 
   1  -8   8    7.20    0.50 
  -1  -8  -8    8.53    0.41 
   1  -8   8    7.65    0.50 
   1  -8   8    6.84    0.50 
   1  -8   8    6.76    0.49 
  -1  -8  -8    7.33    0.38 
   1  -8   8    6.69    0.48 
   1  -8   9   24.65    1.04 
   1  -8   9   24.91    1.06 
   1  -8   9   26.79    1.06 
  -1  -8  -9   23.89    0.91 
   1  -8   9   26.26    1.06 
   1  -8  10    2.41    0.36 
   1  -8  10    2.12    0.36 
  -1  -8 -10    2.13    0.27 
   1  -8  10    2.30    0.37 
   1  -8  10    2.12    0.35 
   1  -8  11   12.72    0.74 
   1  -8  11   12.94    0.76 
  -1  -8 -11   13.38    0.65 
   1  -8  11   14.21    0.81 
   1  -8  11   11.73    0.72 
  -1  -8 -12    7.68    0.51 
   1  -8  12    6.77    0.61 
   1  -8  12    7.96    0.71 
   1  -8  13    0.14    0.28 
  -1  -8 -13    0.27    0.22 
   1  -8  13   -0.47    0.27 
  -1  -8 -14    0.01    0.23 
   1  -8  14   -0.17    0.29 
   1  -8  15    7.52    0.79 
  -1  -8 -15    6.92    0.62 
   1  -8  16    0.50    0.39 
  -1  -8 -16    0.59    0.33 
  -1  -8 -17    0.38    0.33 
   1  -8  17    0.42    0.42 
  -1   8 -18   -0.27    0.41 
  -1  -8 -18    0.15    0.36 
   1  -8  18    0.24    0.41 
   1   9 -18    4.09    0.69 
   1  -9 -18    4.23    0.55 
  -1  -9  18    4.01    0.71 
   1   9 -17    0.09    0.38 
  -1  -9  17    0.24    0.39 
   1  -9 -17    0.56    0.31 
   1   9 -16    0.88    0.42 
   1  -9 -16    2.08    0.39 
  -1  -9  16    1.21    0.46 
   1   9 -15   -0.02    0.35 
   1  -9 -15    0.09    0.23 
  -1  -9  15   -0.12    0.31 
   1   9 -14    0.15    0.30 
  -1  -9  14    0.09    0.31 
   1  -9 -14    0.00    0.20 
   1   9 -13    0.84    0.36 
   1  -9 -13    0.34    0.21 
  -1  -9  13    0.56    0.31 
  -1  -9  13    0.90    0.34 
  -1  -9  12    0.77    0.30 
   1  -9 -12    1.23    0.24 
  -1  -9  12    0.40    0.29 
  -1  -9  12    1.01    0.35 
   1   9 -11    0.86    0.33 
  -1  -9  11    0.85    0.30 
  -1  -9  11    0.54    0.27 
  -1  -9  11    0.82    0.28 
  -1  -9  11    0.64    0.27 
   1  -9 -11    0.65    0.18 
   1   9 -10    1.68    0.35 
  -1  -9  10    1.23    0.28 
  -1  -9  10    1.72    0.34 
   1  -9 -10    1.66    0.21 
  -1  -9  10    1.68    0.32 
  -1  -9  10    0.95    0.27 
   1   9  -9    0.63    0.26 
  -1  -9   9    0.09    0.20 
  -1  -9   9    0.71    0.24 
  -1  -9   9    0.61    0.24 
   1  -9  -9    0.66    0.15 
   1  -9  -9    0.71    0.15 
  -1  -9   9    0.56    0.24 
   1   9  -8   58.10    1.96 
  -1  -9   8   55.75    1.93 
   1  -9  -8   58.69    1.74 
  -1  -9   8   58.76    1.93 
  -1  -9   8   58.27    1.97 
  -1  -9   8   59.40    1.95 
   1  -9  -8   57.50    1.73 
  -1  -9   8   60.39    1.95 
   1   9  -7    1.99    0.30 
  -1  -9   7    2.11    0.31 
  -1  -9   7    2.50    0.31 
  -1  -9   7    1.90    0.26 
  -1  -9   7    3.55    0.36 
  -1  -9   7    3.20    0.35 
   1  -9  -7    2.60    0.19 
   1  -9  -7    2.30    0.16 
   1  -9  -7    3.07    0.20 
   1   9  -6   24.05    0.92 
   1   9  -6   26.17    0.99 
  -1  -9   6   24.65    0.97 
  -1  -9   6   24.79    0.99 
  -1  -9   6   24.78    0.94 
   1  -9  -6   25.68    0.77 
  -1  -9   6   24.75    0.96 
   1  -9  -6   24.35    0.77 
   1  -9  -6   24.78    0.74 
   1   9  -5    2.02    0.28 
   1   9  -5    1.64    0.21 
   1  -9  -5    1.41    0.10 
  -1  -9   5    1.18    0.20 
  -1  -9   5    1.64    0.25 
   1  -9  -5    1.61    0.12 
  -1  -9   5    1.10    0.19 
  -1  -9   5    1.06    0.21 
  -1  -9   5    1.51    0.22 
  -1  -9   5    1.25    0.21 
   1  -9  -5    1.56    0.12 
   1  -9  -5    1.49    0.12 
   1   9  -4    0.03    0.14 
   1   9  -4    0.11    0.12 
  -1  -9   4    0.04    0.12 
  -1  -9   4    0.00    0.10 
   1  -9  -4    0.04    0.05 
  -1  -9   4   -0.12    0.13 
  -1  -9   4    0.18    0.12 
  -1  -9   4    0.14    0.15 
   1  -9  -4    0.21    0.06 
  -1  -9   4    0.05    0.12 
  -1  -9   4    0.03    0.12 
   1  -9  -4    0.07    0.06 
   1   9  -3    2.04    0.24 
  -1  -9   3    1.47    0.20 
   1  -9  -3    1.94    0.13 
   1  -9  -3    1.95    0.13 
  -1  -9   3    1.77    0.21 
  -1  -9   3    2.07    0.19 
  -1  -9   3    1.94    0.20 
  -1  -9   3    2.26    0.25 
  -1  -9   3    2.32    0.24 
   1   9  -2   61.58    1.82 
  -1   9   2   59.93    1.68 
  -1  -9   2   60.97    1.73 
  -1  -9   2   59.74    1.81 
   1  -9  -2   59.47    1.70 
   1  -9  -2   58.72    1.70 
  -1  -9   2   60.21    1.72 
  -1  -9   2   57.42    1.81 
   1  -9  -2   60.06    1.70 
  -1  -9   2   57.94    1.79 
   1  -9  -2   58.95    1.70 
  -1  -9   2   55.45    1.81 
   1   9  -1    0.67    0.14 
  -1  -9   1    0.78    0.15 
   1  -9  -1    0.81    0.11 
  -1  -9   1    0.77    0.14 
   1  -9  -1    0.77    0.12 
  -1  -9   1    0.84    0.15 
  -1  -9   1    0.74    0.14 
   1  -9  -1    0.90    0.11 
   1  -9  -1    0.75    0.11 
   1   9   0    2.56    0.22 
  -1   9   0    2.95    0.22 
  -1  -9   0    2.69    0.22 
   1  -9   0    2.91    0.21 
   1  -9   0    2.71    0.20 
  -1  -9   0    2.70    0.22 
  -1  -9   0    2.44    0.22 
   1  -9   0    2.75    0.22 
   1  -9   0    2.90    0.20 
  -1  -9   0    2.45    0.21 
   1   9   1    0.76    0.12 
  -1   9  -1    0.44    0.13 
   1  -9   1    0.53    0.12 
  -1  -9  -1    0.78    0.13 
   1  -9   1    0.84    0.15 
  -1  -9  -1    0.56    0.12 
  -1  -9  -1    0.51    0.11 
   1  -9   1    0.68    0.14 
   1  -9   1    0.62    0.13 
  -1  -9  -1    0.68    0.12 
   1   9   2    0.63    0.11 
  -1   9  -2    0.46    0.15 
  -1  -9  -2    0.72    0.11 
   1  -9   2    0.78    0.13 
  -1  -9  -2    0.56    0.11 
   1  -9   2    0.77    0.15 
  -1  -9  -2    0.79    0.12 
  -1  -9  -2    0.59    0.11 
   1  -9   2    0.55    0.15 
   1  -9   2    0.79    0.10 
   1  -9   2    0.54    0.13 
   1  -9   2    0.74    0.10 
   1  -9   2    0.67    0.14 
  -1   9  -3    0.81    0.17 
   1   9   3    0.81    0.11 
   1  -9   3    0.49    0.14 
  -1  -9  -3    0.76    0.11 
   1  -9   3    0.64    0.17 
  -1  -9  -3    0.53    0.10 
   1  -9   3    0.79    0.16 
  -1  -9  -3    0.65    0.11 
   1  -9   3    0.55    0.12 
   1  -9   3    0.73    0.15 
  -1  -9  -3    0.66    0.11 
   1  -9   3    0.51    0.12 
  -1   9  -4   35.92    1.19 
   1   9   4   37.06    1.10 
   1  -9   4   36.49    1.25 
   1  -9   4   39.04    1.23 
  -1  -9  -4   37.89    1.14 
  -1  -9  -4   36.29    1.13 
   1  -9   4   36.26    1.20 
   1  -9   4   37.52    1.24 
   1  -9   4   37.88    1.25 
  -1  -9  -4   37.22    1.13 
   1  -9   4   36.13    1.26 
   1  -9   4   36.72    1.24 
  -1   9  -5    1.38    0.20 
   1   9   5    1.62    0.14 
   1  -9   5    1.25    0.20 
  -1  -9  -5    1.66    0.16 
   1  -9   5    1.16    0.21 
   1  -9   5    1.87    0.27 
   1  -9   5    1.62    0.25 
  -1  -9  -5    1.38    0.16 
   1  -9   5    1.79    0.24 
   1  -9   6    5.24    0.43 
   1  -9   6    4.34    0.37 
   1  -9   6    5.18    0.44 
  -1  -9  -6    5.10    0.41 
   1  -9   6    5.18    0.38 
  -1  -9  -6    5.30    0.29 
   1  -9   6    5.69    0.41 
  -1  -9  -6    5.18    0.28 
   1  -9   7    0.31    0.19 
   1  -9   7    0.12    0.16 
   1  -9   7    0.26    0.18 
   1  -9   7    0.34    0.19 
  -1  -9  -7    0.27    0.11 
  -1  -9  -7    0.18    0.12 
   1  -9   7    0.17    0.19 
   1  -9   8   15.33    0.76 
   1  -9   8   15.80    0.80 
  -1  -9  -8   15.58    0.63 
  -1  -9  -8   15.72    0.62 
   1  -9   8   16.28    0.77 
   1  -9   8   15.89    0.77 
   1  -9   8   17.15    0.79 
   1  -9   9    0.88    0.27 
  -1  -9  -9    1.16    0.20 
   1  -9   9    1.20    0.27 
   1  -9   9    1.17    0.26 
   1  -9   9    1.37    0.29 
  -1  -9 -10   29.67    1.07 
   1  -9  10   29.69    1.21 
   1  -9  10   29.25    1.22 
   1  -9  10   29.01    1.22 
   1  -9  10   30.13    1.27 
  -1  -9 -11    0.70    0.20 
   1  -9  11    0.37    0.26 
   1  -9  11    0.57    0.26 
   1  -9  11    0.24    0.25 
   1  -9  11    0.94    0.31 
  -1  -9 -12    0.56    0.22 
   1  -9  12    0.41    0.32 
   1  -9  12    0.29    0.28 
   1  -9  13    2.20    0.45 
  -1  -9 -13    1.56    0.30 
   1  -9  13    1.78    0.41 
   1  -9  14   10.41    0.87 
  -1  -9 -14    8.86    0.64 
   1  -9  15    0.11    0.39 
  -1  -9 -15   -0.21    0.23 
   1  -9  16   -0.17    0.36 
  -1  -9 -16    0.75    0.32 
  -1   9 -17   -0.07    0.38 
   1  -9  17    0.05    0.38 
  -1  -9 -17    0.04    0.31 
  -1   9 -18    2.03    0.61 
   1  -9  18    1.08    0.51 
   1  10 -18    0.34    0.49 
  -1 -10  18   -0.27    0.43 
   1  10 -17    0.46    0.46 
   1 -10 -17    0.50    0.31 
  -1 -10  17    0.36    0.43 
   1  10 -16   -0.28    0.39 
  -1 -10  16    0.02    0.37 
   1 -10 -16   -0.05    0.23 
   1  10 -15   -0.05    0.34 
  -1 -10  15   -0.41    0.30 
   1 -10 -15    0.11    0.24 
   1  10 -14    0.91    0.41 
   1 -10 -14    0.33    0.23 
  -1 -10  14    0.69    0.40 
  -1 -10  14    0.25    0.32 
   1  10 -13   -0.22    0.31 
  -1 -10  13   -0.10    0.31 
  -1 -10  13   -0.12    0.25 
   1 -10 -13    0.11    0.19 
   1  10 -12    0.12    0.27 
  -1 -10  12    0.29    0.32 
   1 -10 -12    0.14    0.17 
  -1 -10  12   -0.09    0.21 
  -1 -10  12    0.03    0.26 
   1  10 -11   -0.05    0.24 
  -1 -10  11    0.20    0.27 
  -1 -10  11    0.03    0.21 
  -1 -10  11   -0.01    0.23 
  -1 -10  11   -0.03    0.23 
   1 -10 -11    0.01    0.14 
  -1 -10  10   10.51    0.68 
  -1 -10  10   10.70    0.69 
   1 -10 -10   12.30    0.53 
  -1 -10  10   10.65    0.70 
  -1 -10  10   10.65    0.68 
   1  10  -9    0.72    0.29 
  -1 -10   9    1.41    0.31 
   1 -10  -9    1.12    0.17 
  -1 -10   9    1.31    0.34 
  -1 -10   9    1.26    0.29 
  -1 -10   9    1.00    0.27 
   1 -10  -9    1.05    0.17 
   1  10  -8    0.08    0.20 
  -1 -10   8    0.22    0.21 
   1 -10  -8    0.28    0.11 
   1 -10  -8    0.44    0.12 
  -1 -10   8    0.36    0.23 
  -1 -10   8    0.39    0.20 
  -1 -10   8    0.18    0.22 
  -1 -10   8    0.38    0.21 
   1  10  -7   20.40    0.88 
  -1 -10   7   19.34    0.85 
   1 -10  -7   19.66    0.66 
  -1 -10   7   20.23    0.88 
   1 -10  -7   19.76    0.66 
  -1 -10   7   19.40    0.87 
  -1 -10   7   18.84    0.82 
  -1 -10   7   20.69    0.87 
   1  10  -6   39.39    1.36 
  -1 -10   6   36.85    1.28 
   1 -10  -6   36.75    1.05 
   1 -10  -6   36.67    1.11 
  -1 -10   6   35.91    1.33 
  -1 -10   6   37.27    1.31 
  -1 -10   6   38.58    1.34 
   1 -10  -6   36.97    1.11 
  -1 -10   6   36.55    1.31 
  -1 -10   6   37.50    1.32 
   1  10  -5    3.49    0.35 
   1 -10  -5    3.26    0.18 
  -1 -10   5    3.00    0.28 
  -1 -10   5    3.67    0.34 
  -1 -10   5    2.59    0.28 
   1 -10  -5    2.78    0.17 
  -1 -10   5    3.28    0.31 
  -1 -10   5    3.23    0.36 
  -1 -10   5    3.24    0.33 
   1 -10  -5    3.31    0.18 
   1  10  -4   28.39    1.05 
  -1 -10   4   29.48    1.08 
  -1 -10   4   29.27    1.06 
  -1 -10   4   29.32    1.02 
   1 -10  -4   28.60    0.87 
  -1 -10   4   29.27    1.00 
  -1 -10   4   28.69    1.04 
   1 -10  -4   28.72    0.87 
  -1 -10   4   28.47    0.98 
   1 -10  -4   28.56    0.87 
  -1 -10   4   28.82    1.06 
   1  10  -3    3.29    0.30 
  -1 -10   3    3.13    0.23 
   1 -10  -3    3.42    0.19 
  -1 -10   3    3.16    0.30 
  -1 -10   3    2.73    0.28 
  -1 -10   3    3.37    0.31 
   1 -10  -3    3.33    0.18 
  -1  10   2   21.11    0.64 
   1  10  -2   20.96    0.77 
  -1 -10   2   18.92    0.74 
   1 -10  -2   20.89    0.67 
  -1 -10   2   21.28    0.65 
   1 -10  -2   20.62    0.67 
  -1 -10   2   19.75    0.64 
  -1 -10   2   19.48    0.77 
   1 -10  -2   20.26    0.66 
  -1 -10   2   20.78    0.77 
  -1 -10   2   21.61    0.78 
   1 -10  -2   20.67    0.67 
  -1  10   1    0.10    0.09 
   1  10  -1    0.13    0.12 
  -1 -10   1    0.07    0.11 
  -1 -10   1    0.01    0.11 
   1 -10  -1    0.36    0.10 
  -1 -10   1    0.32    0.12 
  -1 -10   1    0.11    0.10 
   1 -10  -1    0.13    0.08 
   1 -10  -1   -0.04    0.08 
   1 -10  -1    0.17    0.09 
   1  10   0   16.70    0.61 
  -1  10   0   16.63    0.60 
  -1 -10   0   16.00    0.61 
  -1 -10   0   16.58    0.63 
   1 -10   0   16.61    0.60 
   1 -10   0   16.75    0.61 
  -1 -10   0   16.98    0.63 
   1 -10   0   15.94    0.59 
  -1 -10   0   15.95    0.61 
   1 -10   0   16.70    0.61 
  -1  10  -1    0.13    0.11 
   1  10   1    0.10    0.10 
  -1 -10  -1    0.11    0.09 
   1 -10   1   -0.05    0.10 
   1 -10   1    0.00    0.10 
  -1 -10  -1    0.07    0.10 
   1 -10   1   -0.06    0.08 
   1 -10   1    0.13    0.11 
  -1 -10  -1    0.06    0.09 
  -1 -10  -1    0.13    0.10 
   1  10   2    0.28    0.10 
  -1  10  -2    0.28    0.14 
   1 -10   2    0.21    0.13 
  -1 -10  -2    0.23    0.10 
  -1 -10  -2    0.20    0.09 
   1 -10   2    0.20    0.05 
   1 -10   2    0.14    0.11 
   1 -10   2    0.15    0.05 
  -1 -10  -2    0.32    0.10 
  -1 -10  -2    0.48    0.12 
   1 -10   2    0.30    0.14 
   1 -10   2    0.16    0.12 
  -1 -10  -2    0.06    0.09 
   1  10   3    2.09    0.17 
  -1  10  -3    2.01    0.25 
  -1 -10  -3    1.94    0.18 
   1 -10   3    2.44    0.23 
  -1 -10  -3    1.98    0.19 
   1 -10   3    1.87    0.25 
   1 -10   3    2.62    0.21 
   1 -10   3    2.65    0.27 
  -1 -10  -3    2.35    0.19 
   1 -10   3    2.50    0.25 
   1 -10   3    2.40    0.26 
   1 -10   3    2.49    0.20 
  -1  10  -4    4.52    0.37 
  -1 -10  -4    4.79    0.27 
   1 -10   4    4.84    0.34 
   1 -10   4    5.24    0.41 
   1 -10   4    5.06    0.37 
   1 -10   4    4.86    0.32 
   1 -10   4    4.63    0.38 
   1 -10   4    4.39    0.30 
  -1 -10  -4    4.55    0.26 
  -1 -10  -4    4.38    0.26 
  -1  10  -5    0.22    0.17 
   1 -10   5    0.01    0.16 
   1 -10   5    0.23    0.19 
   1 -10   5    0.20    0.13 
   1 -10   5   -0.19    0.14 
   1 -10   5    0.18    0.15 
  -1 -10  -5    0.00    0.09 
   1 -10   5    0.11    0.12 
  -1 -10  -5    0.13    0.10 
   1 -10   6   18.82    0.80 
   1 -10   6   18.56    0.81 
  -1 -10  -6   17.80    0.65 
   1 -10   6   17.53    0.81 
   1 -10   6   19.48    0.82 
   1 -10   6   18.12    0.76 
  -1 -10  -6   18.63    0.66 
   1 -10   7    1.45    0.28 
  -1 -10  -7    1.39    0.18 
   1 -10   7    1.52    0.26 
   1 -10   7    1.59    0.30 
   1 -10   7    1.02    0.25 
   1 -10   7    1.74    0.27 
  -1 -10  -7    1.64    0.20 
  -1 -10  -8   17.77    0.69 
   1 -10   8   17.85    0.83 
   1 -10   8   17.91    0.85 
   1 -10   8   17.55    0.84 
   1 -10   8   17.16    0.83 
   1 -10   9    6.45    0.56 
   1 -10   9    5.56    0.52 
  -1 -10  -9    5.90    0.38 
   1 -10   9    5.88    0.53 
   1 -10   9    4.67    0.50 
   1 -10  10    1.76    0.33 
   1 -10  10    1.95    0.36 
  -1 -10 -10    1.87    0.26 
   1 -10  10    1.62    0.35 
   1 -10  10    1.90    0.39 
   1 -10  11    0.38    0.29 
   1 -10  11    0.91    0.31 
  -1 -10 -11    0.98    0.23 
   1 -10  11    0.72    0.29 
   1 -10  11    1.20    0.34 
  -1 -10 -12   20.64    0.91 
   1 -10  12   21.20    1.08 
   1 -10  12   22.43    1.14 
   1 -10  12   22.98    1.50 
   1 -10  13    0.24    0.30 
   1 -10  13   -0.01    0.30 
  -1 -10 -13    0.43    0.24 
   1 -10  14    0.30    0.33 
  -1 -10 -14    0.21    0.24 
   1 -10  14   -0.11    0.32 
  -1  10 -15    0.81    0.41 
  -1 -10 -15    0.16    0.27 
   1 -10  15    0.20    0.37 
  -1  10 -16   -0.11    0.37 
  -1 -10 -16   -0.18    0.27 
   1 -10  16   -0.27    0.41 
  -1  10 -17   -0.44    0.42 
  -1 -10 -17    0.42    0.33 
   1 -10  17   -0.13    0.39 
   1  11 -17    0.59    0.44 
  -1 -11  17    0.43    0.43 
   1 -11 -17    0.71    0.32 
   1  11 -16    0.32    0.41 
  -1 -11  16   -0.07    0.40 
   1 -11 -16    0.06    0.25 
   1  11 -15    0.48    0.40 
   1 -11 -15    0.01    0.23 
  -1 -11  15    0.49    0.43 
   1  11 -14   -0.18    0.36 
   1 -11 -14    0.04    0.21 
  -1 -11  14    0.03    0.32 
  -1 -11  14    0.02    0.30 
   1  11 -13    1.39    0.40 
  -1 -11  13    0.86    0.37 
   1 -11 -13    1.00    0.24 
  -1 -11  13    1.22    0.39 
   1  11 -12    0.24    0.32 
   1 -11 -12    0.14    0.17 
  -1 -11  12    0.35    0.30 
  -1 -11  12    0.78    0.37 
  -1 -11  12    0.19    0.28 
   1  11 -11    8.58    0.73 
  -1 -11  11    7.09    0.67 
   1 -11 -11    7.23    0.44 
  -1 -11  11    8.14    0.68 
  -1 -11  11    6.67    0.63 
  -1 -11  11    8.44    0.70 
   1  11 -10    0.03    0.26 
  -1 -11  10    0.07    0.23 
   1 -11 -10    0.07    0.14 
  -1 -11  10    0.21    0.23 
  -1 -11  10   -0.18    0.23 
  -1 -11  10   -0.08    0.26 
   1  11  -9   14.79    0.84 
  -1 -11   9   13.90    0.80 
  -1 -11   9   14.87    0.81 
   1 -11  -9   17.91    0.64 
  -1 -11   9   15.73    0.86 
  -1 -11   9   16.73    0.84 
   1  11  -8    0.14    0.25 
  -1 -11   8    0.20    0.18 
   1 -11  -8    0.16    0.11 
  -1 -11   8    0.19    0.20 
  -1 -11   8    0.28    0.22 
  -1 -11   8    0.43    0.23 
   1 -11  -8    0.26    0.10 
  -1 -11   8    0.52    0.25 
  -1 -11   8    0.25    0.19 
   1  11  -7    4.96    0.47 
  -1 -11   7    3.64    0.37 
  -1 -11   7    3.98    0.41 
  -1 -11   7    3.71    0.37 
  -1 -11   7    3.84    0.42 
  -1 -11   7    4.34    0.42 
  -1 -11   7    3.84    0.40 
   1 -11  -7    3.98    0.24 
   1 -11  -7    3.96    0.24 
   1  11  -6    1.65    0.30 
  -1 -11   6    1.47    0.27 
  -1 -11   6    1.32    0.23 
   1 -11  -6    1.45    0.15 
   1 -11  -6    1.50    0.15 
  -1 -11   6    1.77    0.27 
  -1 -11   6    2.12    0.31 
  -1 -11   6    1.57    0.24 
  -1 -11   6    1.39    0.28 
   1  11  -5   56.92    1.92 
   1 -11  -5   59.21    1.72 
  -1 -11   5   59.77    1.92 
  -1 -11   5   58.95    1.85 
  -1 -11   5   57.23    1.89 
  -1 -11   5   58.26    1.87 
   1 -11  -5   59.26    1.71 
  -1 -11   5   62.04    1.95 
   1 -11  -5   59.85    1.71 
  -1 -11   5   59.93    1.95 
   1  11  -4    0.05    0.15 
  -1 -11   4    0.02    0.16 
   1 -11  -4    0.04    0.07 
  -1 -11   4   -0.02    0.10 
  -1 -11   4    0.16    0.15 
  -1 -11   4    0.03    0.11 
   1 -11  -4   -0.05    0.07 
  -1 -11   4    0.07    0.15 
   1 -11  -4    0.01    0.08 
   1  11  -3   14.36    0.62 
   1 -11  -3   13.71    0.49 
   1 -11  -3   13.46    0.48 
  -1 -11   3   12.99    0.62 
  -1 -11   3   13.67    0.51 
  -1 -11   3   12.85    0.49 
  -1 -11   3   13.13    0.62 
  -1 -11   3   13.57    0.62 
   1 -11  -3   13.86    0.48 
   1  11  -2    0.32    0.15 
  -1 -11   2    0.50    0.17 
  -1 -11   2    0.37    0.15 
  -1 -11   2    0.28    0.14 
   1 -11  -2    0.37    0.10 
   1 -11  -2    0.31    0.10 
   1 -11  -2    0.32    0.10 
   1 -11  -2    0.56    0.11 
  -1 -11   2    0.57    0.16 
  -1  11   1    3.05    0.22 
   1  11  -1    2.88    0.27 
  -1 -11   1    3.14    0.27 
   1 -11  -1    2.94    0.22 
  -1 -11   1    3.10    0.28 
   1 -11  -1    2.64    0.22 
  -1 -11   1    2.73    0.26 
   1 -11  -1    2.82    0.22 
   1 -11  -1    2.81    0.22 
  -1 -11   1    2.73    0.26 
  -1  11   0    1.56    0.18 
   1  11   0    1.50    0.19 
  -1 -11   0    1.65    0.20 
   1 -11   0    1.47    0.18 
   1 -11   0    1.34    0.18 
  -1 -11   0    1.47    0.19 
   1 -11   0    1.42    0.19 
  -1 -11   0    1.60    0.19 
  -1 -11   0    1.53    0.20 
  -1  11  -1    7.71    0.40 
   1  11   1    7.83    0.36 
   1 -11   1    8.19    0.42 
  -1 -11  -1    8.33    0.39 
   1 -11   1    8.18    0.41 
   1 -11   1    7.69    0.39 
  -1 -11  -1    7.53    0.38 
  -1 -11  -1    8.19    0.39 
   1 -11   1    8.02    0.41 
  -1 -11  -1    7.98    0.38 
  -1  11  -2    2.84    0.28 
   1 -11   2    2.52    0.27 
  -1 -11  -2    3.25    0.25 
  -1 -11  -2    2.93    0.24 
   1 -11   2    2.72    0.26 
   1 -11   2    2.80    0.28 
   1 -11   2    2.89    0.28 
  -1 -11  -2    2.43    0.21 
  -1 -11  -2    2.58    0.22 
  -1  11  -3    0.65    0.18 
  -1 -11  -3    0.62    0.12 
  -1 -11  -3    0.30    0.12 
   1 -11   3    0.41    0.16 
   1 -11   3    0.28    0.09 
   1 -11   3    0.76    0.20 
   1 -11   3    0.60    0.18 
   1 -11   3    0.39    0.09 
  -1  11  -4    6.03    0.42 
  -1 -11  -4    6.47    0.32 
  -1 -11  -4    5.90    0.32 
   1 -11   4    5.79    0.34 
   1 -11   4    6.35    0.42 
   1 -11   4    6.38    0.43 
  -1 -11  -4    6.56    0.33 
   1 -11   4    6.76    0.35 
   1 -11   4    6.14    0.39 
  -1  11  -5    1.44    0.27 
   1 -11   5    1.80    0.23 
  -1 -11  -5    1.20    0.16 
   1 -11   5    1.41    0.22 
   1 -11   5    1.16    0.24 
   1 -11   5    1.25    0.26 
   1 -11   5    1.59    0.24 
  -1 -11  -5    1.59    0.18 
   1 -11   5    1.28    0.25 
  -1 -11  -5    1.46    0.18 
  -1  11  -6   -0.04    0.19 
  -1 -11  -6    0.22    0.12 
  -1 -11  -6    0.04    0.10 
   1 -11   6    0.07    0.14 
   1 -11   6    0.04    0.18 
   1 -11   6    0.25    0.15 
   1 -11   6    0.05    0.19 
   1 -11   6    0.11    0.20 
   1 -11   6   -0.12    0.14 
  -1  11  -7   26.62    1.09 
  -1 -11  -7   26.15    0.92 
   1 -11   7   26.69    1.08 
  -1 -11  -7   26.78    0.91 
   1 -11   7   26.78    1.07 
   1 -11   7   25.33    1.10 
   1 -11   7   25.67    1.08 
   1 -11   7   26.35    1.02 
  -1  11  -8    0.01    0.22 
   1 -11   8    0.21    0.24 
   1 -11   8    0.19    0.20 
   1 -11   8    0.00    0.20 
  -1 -11  -8   -0.02    0.12 
   1 -11   8    0.17    0.18 
   1 -11   8   -0.18    0.19 
   1 -11   9    1.77    0.33 
   1 -11   9    1.59    0.33 
   1 -11   9    1.75    0.33 
  -1 -11  -9    1.36    0.22 
   1 -11   9    2.02    0.37 
   1 -11  10    0.71    0.27 
   1 -11  10    1.26    0.34 
   1 -11  10    0.91    0.31 
  -1 -11 -10    1.51    0.25 
   1 -11  10    1.25    0.33 
   1 -11  11   15.56    0.90 
   1 -11  11   16.47    0.91 
   1 -11  11   16.87    0.97 
   1 -11  11   15.67    0.90 
  -1 -11 -11   17.18    0.75 
  -1  11 -12    0.51    0.32 
   1 -11  12    0.23    0.28 
   1 -11  12   -0.05    0.32 
  -1 -11 -12    0.23    0.21 
   1 -11  12    0.78    0.38 
  -1  11 -13   10.66    0.81 
   1 -11  13   11.10    0.83 
   1 -11  13    9.37    0.78 
  -1 -11 -13   10.83    0.65 
  -1  11 -14    1.77    0.49 
   1 -11  14    1.36    0.47 
  -1 -11 -14    1.90    0.35 
   1 -11  14    2.14    0.48 
  -1  11 -15    0.42    0.40 
   1 -11  15    0.71    0.46 
  -1 -11 -15    0.27    0.27 
  -1  11 -16    0.14    0.41 
   1 -11  16    0.01    0.40 
  -1 -11 -16    0.20    0.29 
  -1  11 -17   -0.10    0.41 
   1 -11  17    0.22    0.55 
   1  12 -17    0.36    0.50 
  -1 -12  17    0.14    0.68 
   1  12 -16    0.48    0.42 
  -1 -12  16    0.19    0.45 
   1 -12 -16    0.11    0.26 
   1  12 -15    0.25    0.42 
  -1 -12  15    0.62    0.41 
   1 -12 -15    0.17    0.24 
  -1 -12  15   -0.02    0.35 
   1  12 -14    1.07    0.45 
   1 -12 -14    1.64    0.31 
  -1 -12  14    1.70    0.47 
  -1 -12  14    1.05    0.38 
   1  12 -13    1.40    0.44 
  -1 -12  13    0.93    0.37 
  -1 -12  13    1.19    0.40 
   1 -12 -13    1.00    0.26 
   1  12 -12    2.11    0.44 
  -1 -12  12    2.08    0.43 
  -1 -12  12    2.48    0.47 
   1 -12 -12    2.56    0.31 
  -1 -12  12    2.84    0.52 
   1  12 -11    0.46    0.34 
  -1 -12  11    0.52    0.32 
  -1 -12  11    0.29    0.33 
  -1 -12  11    0.29    0.28 
  -1 -12  11    0.56    0.30 
   1 -12 -11    0.38    0.17 
   1  12 -10    5.62    0.61 
  -1 -12  10    5.26    0.52 
  -1 -12  10    5.07    0.54 
  -1 -12  10    5.66    0.59 
  -1 -12  10    5.04    0.54 
   1 -12 -10    5.27    0.36 
   1  12  -9    3.21    0.45 
  -1 -12   9    3.31    0.44 
   1 -12  -9    3.87    0.29 
  -1 -12   9    3.36    0.43 
  -1 -12   9    3.26    0.44 
  -1 -12   9    3.64    0.46 
  -1 -12   9    3.79    0.42 
   1  12  -8    0.08    0.21 
  -1 -12   8    0.08    0.22 
  -1 -12   8    0.10    0.18 
   1 -12  -8    0.10    0.11 
   1 -12  -8   -0.01    0.10 
  -1 -12   8    0.30    0.21 
  -1 -12   8    0.14    0.22 
  -1 -12   8    0.06    0.18 
  -1 -12   8    0.02    0.21 
   1  12  -7   26.78    1.12 
   1 -12  -7   28.17    0.88 
  -1 -12   7   27.30    1.04 
  -1 -12   7   27.75    1.14 
   1 -12  -7   26.35    0.87 
  -1 -12   7   25.85    1.10 
  -1 -12   7   25.48    1.11 
  -1 -12   7   26.70    1.06 
  -1 -12   7   26.90    1.09 
   1  12  -6   16.77    0.80 
   1 -12  -6   15.97    0.58 
  -1 -12   6   17.19    0.72 
  -1 -12   6   16.32    0.73 
  -1 -12   6   16.42    0.79 
   1 -12  -6   16.25    0.58 
  -1 -12   6   14.99    0.77 
  -1 -12   6   16.74    0.77 
   1 -12  -6   17.27    0.59 
  -1 -12   6   17.38    0.81 
   1  12  -5    1.04    0.25 
  -1 -12   5    0.85    0.19 
   1 -12  -5    0.85    0.13 
  -1 -12   5    0.54    0.22 
  -1 -12   5    0.51    0.20 
   1 -12  -5    0.57    0.12 
  -1 -12   5    0.64    0.16 
   1 -12  -5    0.72    0.12 
  -1 -12   5    0.68    0.23 
   1  12  -4   21.34    0.88 
   1 -12  -4   21.97    0.72 
   1 -12  -4   20.98    0.72 
  -1 -12   4   21.64    0.75 
   1 -12  -4   21.79    0.72 
  -1 -12   4   21.59    0.77 
  -1 -12   4   21.68    0.88 
  -1 -12   4   20.66    0.89 
  -1 -12   4   22.68    0.91 
   1  12  -3   16.39    0.71 
   1 -12  -3   16.53    0.58 
   1 -12  -3   16.16    0.58 
  -1 -12   3   16.08    0.72 
  -1 -12   3   16.03    0.53 
  -1 -12   3   15.80    0.71 
   1 -12  -3   16.51    0.58 
  -1 -12   3   16.04    0.53 
  -1 -12   3   16.53    0.73 
   1  12  -2    7.17    0.43 
  -1 -12   2    7.08    0.44 
   1 -12  -2    7.78    0.36 
   1 -12  -2    7.94    0.37 
  -1 -12   2    8.03    0.46 
  -1 -12   2    7.56    0.45 
   1 -12  -2    7.46    0.33 
   1 -12  -2    7.96    0.37 
   1  12  -1    0.08    0.14 
  -1 -12   1    0.19    0.14 
   1 -12  -1    0.14    0.10 
  -1 -12   1    0.04    0.14 
  -1 -12   1    0.16    0.14 
   1 -12  -1    0.17    0.11 
   1 -12  -1    0.11    0.11 
   1 -12  -1    0.06    0.11 
   1 -12   0    0.22    0.13 
  -1 -12   0    0.28    0.14 
   1 -12   0    0.23    0.13 
   1 -12   0    0.20    0.12 
  -1 -12   0    0.25    0.14 
   1 -12   0    0.50    0.14 
  -1 -12   0    0.34    0.13 
  -1 -12   0    0.28    0.14 
  -1 -12  -1    1.12    0.17 
   1 -12   1    1.35    0.20 
  -1 -12  -1    1.49    0.19 
  -1 -12  -1    1.16    0.17 
   1 -12   1    0.63    0.17 
  -1 -12  -1    1.05    0.17 
   1 -12   1    0.84    0.18 
   1 -12   1    1.08    0.18 
  -1  12  -2    1.07    0.20 
  -1 -12  -2    0.94    0.16 
  -1 -12  -2    0.69    0.15 
  -1 -12  -2    0.75    0.16 
   1 -12   2    0.68    0.19 
   1 -12   2    0.45    0.17 
   1 -12   2    0.58    0.17 
  -1 -12  -2    0.31    0.12 
  -1  12  -3    2.66    0.30 
  -1 -12  -3    2.13    0.22 
  -1 -12  -3    2.35    0.23 
   1 -12   3    2.00    0.27 
  -1 -12  -3    2.45    0.22 
   1 -12   3    1.94    0.27 
   1 -12   3    2.42    0.29 
  -1  12  -4    6.12    0.43 
  -1 -12  -4    5.90    0.33 
   1 -12   4    6.00    0.32 
   1 -12   4    5.64    0.43 
  -1 -12  -4    5.69    0.32 
   1 -12   4    6.01    0.32 
   1 -12   4    5.59    0.43 
   1 -12   4    5.74    0.43 
  -1 -12  -4    6.00    0.33 
  -1  12  -5    9.78    0.57 
   1 -12   5    9.46    0.57 
   1 -12   5   10.56    0.58 
  -1 -12  -5    9.53    0.43 
   1 -12   5    8.89    0.45 
   1 -12   5    8.97    0.56 
   1 -12   5    9.02    0.47 
  -1 -12  -5    9.08    0.42 
  -1 -12  -5    9.63    0.44 
   1 -12   5    9.02    0.52 
  -1  12  -6   23.99    1.02 
   1 -12   6   23.57    0.94 
   1 -12   6   23.75    1.00 
   1 -12   6   23.96    1.03 
   1 -12   6   23.49    0.92 
   1 -12   6   25.47    1.03 
  -1 -12  -6   24.33    0.85 
  -1 -12  -6   25.00    0.85 
   1 -12   6   24.85    0.98 
  -1  12  -7    0.78    0.28 
   1 -12   7    0.76    0.22 
   1 -12   7    1.14    0.28 
   1 -12   7    0.89    0.29 
   1 -12   7    1.18    0.24 
   1 -12   7    0.93    0.25 
  -1 -12  -7    1.10    0.18 
   1 -12   7    1.07    0.27 
  -1  12  -8    3.92    0.47 
   1 -12   8    4.13    0.47 
   1 -12   8    5.41    0.53 
   1 -12   8    4.71    0.48 
   1 -12   8    4.68    0.42 
  -1 -12  -8    5.46    0.35 
   1 -12   8    5.26    0.52 
  -1  12  -9   18.97    0.97 
   1 -12   9   20.26    0.97 
  -1 -12  -9   20.20    0.79 
   1 -12   9   19.12    0.98 
   1 -12   9   20.04    0.97 
   1 -12   9   20.55    1.01 
  -1  12 -10    1.70    0.41 
   1 -12  10    2.50    0.43 
   1 -12  10    2.59    0.43 
  -1 -12 -10    1.92    0.27 
   1 -12  10    2.01    0.40 
   1 -12  10    1.91    0.38 
  -1  12 -11    2.93    0.49 
  -1 -12 -11    2.12    0.29 
   1 -12  11    2.45    0.41 
   1 -12  11    2.38    0.47 
   1 -12  11    2.73    0.47 
   1 -12  11    1.82    0.41 
  -1  12 -12    6.90    0.73 
   1 -12  12    5.40    0.60 
   1 -12  12    6.97    0.70 
   1 -12  12    6.93    0.77 
  -1 -12 -12    6.91    0.54 
  -1  12 -13    0.26    0.40 
  -1 -12 -13    0.34    0.23 
   1 -12  13    0.40    0.35 
   1 -12  13    0.27    0.37 
  -1  12 -14    2.17    0.54 
   1 -12  14    2.09    0.48 
   1 -12  14    2.01    0.54 
  -1 -12 -14    2.52    0.38 
  -1  12 -15    3.92    0.63 
   1 -12  15    3.38    0.65 
  -1 -12 -15    4.29    0.49 
   1 -12  15    3.13    0.56 
  -1  12 -16   -0.05    0.43 
  -1 -12 -16   -0.13    0.28 
   1 -12  16    0.10    0.46 
  -1  12 -17   -0.38    0.51 
   1  13 -17    1.43    0.65 
   1  13 -16    1.40    0.50 
  -1 -13  16    0.94    0.52 
   1 -13 -16    0.94    0.40 
   1  13 -15    1.95    0.56 
  -1 -13  15    1.30    0.48 
   1 -13 -15    1.72    0.34 
  -1 -13  15    1.40    0.46 
   1  13 -14   -0.02    0.36 
  -1 -13  14    0.24    0.37 
  -1 -13  14   -0.07    0.34 
   1 -13 -14   -0.04    0.21 
   1  13 -13    4.75    0.65 
   1 -13 -13    4.24    0.42 
  -1 -13  13    3.55    0.59 
  -1 -13  13    4.82    0.59 
   1  13 -12    1.04    0.42 
  -1 -13  12    1.09    0.38 
  -1 -13  12    1.34    0.40 
  -1 -13  12    0.64    0.33 
   1 -13 -12    1.38    0.25 
  -1 -13  12    0.90    0.37 
   1  13 -11    4.65    0.59 
  -1 -13  11    4.01    0.50 
  -1 -13  11    4.09    0.54 
  -1 -13  11    4.34    0.54 
  -1 -13  11    4.32    0.56 
  -1 -13  11    3.66    0.51 
   1  13 -10    0.81    0.37 
  -1 -13  10    1.77    0.36 
  -1 -13  10    1.01    0.34 
  -1 -13  10    1.27    0.32 
  -1 -13  10    1.36    0.37 
   1 -13 -10    1.06    0.19 
  -1 -13  10    1.67    0.40 
   1  13  -9    0.01    0.27 
  -1 -13   9   -0.03    0.24 
   1 -13  -9    0.05    0.13 
  -1 -13   9    0.20    0.22 
  -1 -13   9    0.12    0.26 
  -1 -13   9   -0.03    0.23 
  -1 -13   9    0.05    0.22 
   1  13  -8   17.17    0.92 
  -1 -13   8   18.09    0.83 
  -1 -13   8   18.63    0.93 
  -1 -13   8   18.96    0.90 
  -1 -13   8   19.79    0.95 
  -1 -13   8   17.33    0.91 
  -1 -13   8   19.35    0.88 
   1 -13  -8   18.46    0.68 
   1  13  -7    0.04    0.23 
  -1 -13   7    0.12    0.19 
  -1 -13   7    0.32    0.25 
   1 -13  -7    0.05    0.11 
   1 -13  -7    0.05    0.10 
  -1 -13   7   -0.03    0.22 
  -1 -13   7    0.06    0.22 
  -1 -13   7    0.29    0.17 
  -1 -13   7    0.01    0.17 
   1  13  -6   17.00    0.84 
  -1 -13   6   16.06    0.73 
  -1 -13   6   18.21    0.85 
  -1 -13   6   16.76    0.72 
  -1 -13   6   18.31    0.87 
   1 -13  -6   17.53    0.62 
  -1 -13   6   17.24    0.84 
   1 -13  -6   17.55    0.62 
   1 -13  -6   17.54    0.62 
   1  13  -5    0.30    0.21 
  -1 -13   5    0.17    0.21 
  -1 -13   5    0.14    0.20 
  -1 -13   5    0.22    0.13 
   1 -13  -5    0.12    0.10 
   1 -13  -5    0.11    0.10 
  -1 -13   5    0.18    0.13 
  -1 -13   5   -0.13    0.18 
   1  13  -4    2.38    0.48 
  -1 -13   4    2.21    0.31 
  -1 -13   4    2.73    0.21 
   1 -13  -4    2.37    0.21 
  -1 -13   4    2.63    0.33 
   1 -13  -4    2.24    0.20 
  -1 -13   4    2.35    0.32 
  -1 -13   4    2.54    0.20 
   1 -13  -4    2.41    0.21 
  -1 -13   3    7.94    0.50 
   1 -13  -3    7.95    0.38 
  -1 -13   3    8.37    0.51 
   1 -13  -3    8.70    0.39 
   1 -13  -3    7.85    0.37 
  -1 -13   3    8.06    0.51 
  -1 -13   2    4.51    0.39 
   1 -13  -2    4.09    0.29 
   1 -13  -2    4.03    0.25 
   1 -13  -2    3.71    0.27 
   1 -13  -2    4.85    0.30 
  -1 -13   2    4.46    0.38 
  -1 -13   2    4.00    0.37 
  -1 -13   1    2.94    0.31 
   1 -13  -1    2.76    0.26 
   1 -13  -1    2.49    0.25 
   1 -13  -1    3.31    0.27 
  -1 -13   1    3.14    0.31 
  -1 -13   1    3.23    0.32 
   1 -13  -1    2.50    0.23 
   1 -13   0    2.44    0.25 
   1 -13   0    2.14    0.25 
  -1 -13   0    2.26    0.25 
  -1 -13   0    2.15    0.25 
  -1 -13   0    1.66    0.24 
   1 -13   1    0.89    0.19 
   1 -13   1    0.78    0.19 
   1 -13   1    0.61    0.17 
  -1 -13  -1    0.97    0.18 
  -1 -13  -1    0.69    0.16 
  -1 -13  -1    0.77    0.18 
  -1 -13  -2    2.75    0.26 
   1 -13   2    2.49    0.28 
   1 -13   2    2.57    0.30 
  -1 -13  -2    2.83    0.26 
   1 -13   2    2.73    0.31 
   1 -13   3    2.64    0.32 
  -1 -13  -3    2.47    0.25 
  -1 -13  -3    2.12    0.23 
   1 -13   3    2.83    0.32 
   1 -13   3    2.59    0.32 
  -1 -13  -3    2.47    0.25 
   1 -13   4    1.67    0.27 
  -1 -13  -4    2.08    0.22 
  -1 -13  -4    2.23    0.23 
   1 -13   4    2.01    0.16 
   1 -13   4    2.11    0.16 
   1 -13   4    2.37    0.33 
   1 -13   4    1.83    0.29 
  -1 -13  -4    1.87    0.25 
  -1 -13  -5    7.06    0.38 
   1 -13   5    6.00    0.37 
   1 -13   5    7.30    0.46 
  -1 -13  -5    6.70    0.38 
   1 -13   5    6.40    0.37 
   1 -13   5    7.55    0.52 
   1 -13   5    7.26    0.52 
   1 -13   5    7.04    0.51 
  -1  13  -6    1.22    0.30 
   1 -13   6    1.14    0.22 
   1 -13   6    0.93    0.20 
   1 -13   6    0.87    0.26 
   1 -13   6    1.12    0.29 
  -1 -13  -6    1.03    0.19 
   1 -13   6    1.12    0.28 
   1 -13   6    0.88    0.23 
  -1  13  -7    0.79    0.31 
   1 -13   7    1.05    0.24 
   1 -13   7    0.80    0.22 
   1 -13   7    0.85    0.25 
   1 -13   7    1.08    0.29 
  -1 -13  -7    0.63    0.17 
   1 -13   7    1.18    0.32 
  -1  13  -8   12.33    0.77 
   1 -13   8   12.05    0.72 
   1 -13   8   12.99    0.76 
   1 -13   8   11.85    0.68 
   1 -13   8   12.71    0.77 
  -1 -13  -8   12.66    0.57 
   1 -13   8   11.95    0.66 
   1 -13   8   13.76    0.80 
  -1  13  -9   -0.17    0.27 
   1 -13   9    0.12    0.25 
   1 -13   9    0.09    0.28 
  -1 -13  -9   -0.01    0.16 
   1 -13   9    0.32    0.29 
   1 -13   9    0.08    0.22 
   1 -13   9   -0.07    0.22 
  -1  13 -10    7.92    0.71 
  -1 -13 -10    8.90    0.51 
   1 -13  10    8.68    0.75 
   1 -13  10    8.08    0.68 
   1 -13  10    8.27    0.72 
   1 -13  10    7.21    0.68 
  -1  13 -11    0.65    0.39 
  -1 -13 -11    0.77    0.23 
   1 -13  11    0.81    0.35 
   1 -13  11    0.64    0.37 
   1 -13  11    0.65    0.33 
   1 -13  11    0.28    0.31 
  -1  13 -12    1.84    0.49 
   1 -13  12    1.57    0.41 
   1 -13  12    1.89    0.50 
   1 -13  12    2.04    0.53 
  -1 -13 -12    1.96    0.32 
  -1  13 -13    3.89    0.61 
  -1 -13 -13    4.25    0.45 
   1 -13  13    4.98    0.61 
   1 -13  13    3.95    0.65 
  -1  13 -14    6.37    0.76 
   1 -13  14    7.47    0.83 
  -1 -13 -14    8.22    0.64 
   1 -13  14    6.69    0.75 
  -1  13 -15    2.22    0.57 
   1 -13  15    1.46    0.47 
   1 -13  15    1.73    0.54 
  -1 -13 -15    2.01    0.38 
  -1  13 -16    2.15    0.57 
  -1 -14  16    0.90    0.47 
  -1 -14  15    2.24    0.51 
   1 -14 -15    2.88    0.40 
  -1 -14  15    2.13    0.59 
  -1 -14  14    0.27    0.34 
   1 -14 -14    0.05    0.21 
  -1 -14  14   -0.10    0.37 
  -1 -14  14    0.28    0.36 
   1  14 -13   -0.19    0.58 
  -1 -14  13   -0.10    0.31 
  -1 -14  13    0.11    0.31 
  -1 -14  13    0.19    0.40 
   1 -14 -13   -0.04    0.19 
   1  14 -12    0.72    0.49 
  -1 -14  12    0.24    0.37 
  -1 -14  12    0.08    0.33 
  -1 -14  12    0.10    0.29 
  -1 -14  12   -0.03    0.28 
   1 -14 -12    0.24    0.19 
   1  14 -11    0.03    0.55 
   1 -14 -11    0.05    0.16 
  -1 -14  11    0.51    0.31 
  -1 -14  11    0.51    0.34 
  -1 -14  11    0.40    0.36 
  -1 -14  11    0.18    0.32 
  -1 -14  11    0.03    0.27 
   1 -14 -10    2.46    0.28 
  -1 -14  10    3.16    0.49 
  -1 -14  10    2.52    0.41 
  -1 -14  10    2.40    0.45 
  -1 -14  10    3.64    0.56 
  -1 -14  10    3.39    0.47 
  -1 -14   9   12.32    0.81 
  -1 -14   9   13.42    0.85 
  -1 -14   9   13.73    0.83 
  -1 -14   9   13.19    0.75 
   1 -14  -9   13.10    0.57 
  -1 -14   9   14.35    0.81 
  -1 -14   8    0.48    0.21 
  -1 -14   8    0.80    0.32 
  -1 -14   8    0.81    0.25 
  -1 -14   8    0.37    0.27 
   1 -14  -8    0.76    0.16 
  -1 -14   8    0.75    0.30 
  -1 -14   8    0.69    0.26 
   1 -14  -7   14.35    0.56 
  -1 -14   7   15.32    0.81 
  -1 -14   7   14.82    0.81 
  -1 -14   7   13.13    0.67 
  -1 -14   7   14.95    0.82 
  -1 -14   7   14.11    0.67 
   1 -14  -6    2.61    0.23 
  -1 -14   6    2.90    0.40 
  -1 -14   6    2.24    0.25 
  -1 -14   6    2.49    0.27 
  -1 -14   6    2.47    0.39 
  -1 -14   6    2.18    0.36 
   1 -14  -5    2.72    0.23 
   1 -14  -5    2.71    0.23 
  -1 -14   5    2.11    0.21 
   1 -14  -5    2.34    0.22 
  -1 -14   5    2.19    0.21 
  -1 -14   5    2.44    0.36 
  -1 -14   5    1.88    0.33 
  -1 -14   4    3.76    0.40 
   1 -14  -4    4.03    0.28 
  -1 -14   4    2.96    0.37 
  -1 -14   4    3.59    0.39 
   1 -14  -4    4.38    0.29 
   1 -14  -4    3.95    0.27 
   1 -14  -3    4.07    0.29 
  -1 -14   3    4.02    0.41 
  -1 -14   3    4.30    0.41 
  -1 -14   3    3.61    0.38 
   1 -14  -3    4.38    0.30 
   1 -14  -2    0.36    0.14 
  -1 -14   2    0.26    0.18 
   1 -14  -2    0.57    0.15 
  -1 -14   2    0.81    0.21 
   1 -14  -2    0.40    0.12 
   1 -14  -1   15.91    0.66 
   1 -14  -1   17.20    0.63 
  -1 -14   1   16.25    0.71 
  -1 -14   1   14.80    0.68 
  -1 -14   1   15.83    0.71 
   1 -14  -1   16.39    0.67 
   1 -14   0    6.72    0.40 
   1 -14   0    7.33    0.43 
  -1 -14   0    6.93    0.43 
   1 -14   0    6.26    0.41 
  -1 -14   0    6.33    0.42 
  -1 -14   0    6.58    0.40 
  -1 -14  -1    7.89    0.45 
  -1 -14  -1    8.16    0.42 
   1 -14   1    7.19    0.44 
  -1 -14  -1    7.54    0.44 
   1 -14   1    7.93    0.47 
   1 -14   1    7.17    0.46 
  -1 -14  -2    0.81    0.18 
  -1 -14  -2    0.94    0.19 
   1 -14   2    0.54    0.19 
   1 -14   2    0.37    0.19 
   1 -14   2    0.69    0.21 
  -1 -14  -3    6.44    0.39 
  -1 -14  -3    6.63    0.40 
   1 -14   3    6.66    0.48 
   1 -14   3    6.64    0.47 
   1 -14   3    6.01    0.49 
  -1 -14  -4    3.41    0.29 
  -1 -14  -4    2.98    0.28 
   1 -14   4    3.66    0.39 
   1 -14   4    3.43    0.40 
   1 -14   4    4.11    0.41 
   1 -14   5   -0.14    0.19 
   1 -14   5    0.16    0.10 
  -1 -14  -5    0.14    0.15 
  -1 -14  -5    0.17    0.14 
   1 -14   5    0.28    0.21 
   1 -14   5    0.20    0.23 
   1 -14   5    0.33    0.11 
   1 -14   6    4.80    0.34 
   1 -14   6    4.88    0.51 
  -1 -14  -6    5.23    0.35 
   1 -14   6    5.24    0.52 
   1 -14   6    4.35    0.34 
   1 -14   6    5.02    0.50 
   1 -14   7    8.06    0.55 
  -1 -14  -7    7.17    0.42 
   1 -14   7    7.70    0.64 
   1 -14   7    6.46    0.59 
   1 -14   7    6.41    0.59 
   1 -14   7    5.86    0.43 
   1 -14   7    6.13    0.46 
   1 -14   8    1.73    0.32 
  -1 -14  -8    1.75    0.24 
   1 -14   8    2.10    0.41 
   1 -14   8    1.37    0.29 
   1 -14   8    1.21    0.34 
   1 -14   8    1.46    0.28 
   1 -14   9   10.63    0.72 
   1 -14   9    9.48    0.72 
  -1 -14  -9   11.19    0.56 
   1 -14   9   10.61    0.67 
   1 -14   9   10.63    0.76 
   1 -14   9   11.34    0.77 
   1 -14  10    1.17    0.37 
   1 -14  10    0.55    0.34 
   1 -14  10    0.88    0.38 
  -1 -14 -10    0.72    0.21 
   1 -14  10    0.40    0.27 
   1 -14  10    1.14    0.33 
   1 -14  11    9.00    0.77 
  -1 -14 -11    9.03    0.56 
   1 -14  11    9.30    0.80 
   1 -14  11    9.19    0.81 
   1 -14  11    9.14    0.82 
   1 -14  11    8.69    0.69 
   1 -14  12    1.11    0.37 
   1 -14  12    1.12    0.46 
   1 -14  12    1.20    0.38 
  -1 -14 -12    1.76    0.32 
  -1 -14 -13    0.39    0.25 
   1 -14  13   -0.42    0.31 
   1 -14  13   -0.08    0.32 
   1 -14  13    0.37    0.36 
   1 -14  14    0.12    0.36 
  -1 -14 -14    0.11    0.25 
   1 -14  14    0.22    0.42 
   1 -14  15    0.87    0.45 
   1 -14  16    1.09    0.72 
  -1 -15  15    0.37    0.40 
  -1 -15  15    0.05    0.37 
  -1 -15  14    0.85    0.39 
  -1 -15  14    1.29    0.52 
   1 -15 -14    1.45    0.30 
  -1 -15  14    1.35    0.44 
   1 -15 -13   -0.12    0.19 
  -1 -15  13    0.06    0.36 
  -1 -15  13    0.16    0.31 
  -1 -15  13    0.20    0.33 
  -1 -15  12    4.04    0.54 
  -1 -15  12    2.93    0.49 
   1 -15 -12    3.68    0.37 
  -1 -15  12    3.29    0.56 
  -1 -15  12    3.62    0.63 
  -1 -15  11    5.08    0.55 
  -1 -15  11    6.29    0.69 
  -1 -15  11    5.22    0.67 
   1 -15 -11    6.16    0.42 
  -1 -15  11    5.36    0.60 
  -1 -15  11    6.29    0.70 
  -1 -15  10    4.53    0.60 
  -1 -15  10    3.39    0.51 
  -1 -15  10    4.68    0.54 
  -1 -15  10    3.10    0.50 
   1 -15 -10    4.15    0.34 
  -1 -15  10    4.14    0.48 
   1 -15  -9    5.10    0.36 
  -1 -15   9    5.86    0.63 
  -1 -15   9    4.94    0.47 
  -1 -15   9    4.87    0.57 
  -1 -15   9    6.20    0.52 
  -1 -15   9    5.89    0.63 
  -1 -15   8    1.37    0.27 
  -1 -15   8    1.19    0.36 
  -1 -15   8    1.26    0.25 
  -1 -15   8    1.61    0.38 
   1 -15  -8    1.34    0.20 
  -1 -15   8    1.33    0.37 
  -1 -15   7    1.66    0.25 
  -1 -15   7    1.37    0.36 
  -1 -15   7    1.12    0.34 
  -1 -15   7    1.17    0.33 
  -1 -15   7    1.29    0.24 
  -1 -15   6    1.18    0.31 
   1 -15  -6    1.02    0.17 
  -1 -15   6    0.91    0.29 
   1 -15  -6    1.06    0.19 
  -1 -15   6    1.35    0.33 
  -1 -15   6    1.04    0.17 
  -1 -15   6    0.94    0.17 
   1 -15  -5    7.72    0.41 
   1 -15  -5    8.95    0.42 
  -1 -15   5    8.52    0.61 
  -1 -15   5    8.83    0.61 
  -1 -15   5    8.65    0.60 
   1 -15  -4    1.20    0.19 
  -1 -15   4    0.97    0.27 
  -1 -15   4    0.58    0.25 
   1 -15  -4    0.62    0.16 
  -1 -15   4    0.33    0.22 
  -1 -15   3    3.42    0.39 
   1 -15  -3    3.96    0.31 
  -1 -15   3    3.77    0.41 
  -1 -15   3    3.70    0.40 
   1 -15  -3    3.49    0.29 
  -1 -15   2    0.42    0.21 
   1 -15  -2    0.15    0.14 
  -1 -15   2    0.51    0.21 
  -1 -15   2    0.14    0.19 
   1 -15  -2    0.27    0.15 
  -1 -15   1    1.57    0.26 
   1 -15  -1    1.40    0.22 
  -1 -15   1    1.44    0.25 
   1 -15  -1    1.56    0.20 
   1 -15  -1    1.09    0.21 
   1 -15   0    9.44    0.52 
  -1 -15   0   10.11    0.51 
  -1 -15   0    8.56    0.52 
   1 -15   0    8.91    0.47 
  -1 -15   0    8.74    0.51 
   1 -15   0    9.80    0.53 
   1 -15   1    0.79    0.22 
  -1 -15  -1    0.50    0.19 
  -1 -15  -1    0.58    0.18 
  -1 -15  -1    0.69    0.20 
   1 -15   1    0.59    0.20 
   1 -15   1    0.68    0.21 
   1 -15   2    9.68    0.57 
   1 -15   2    9.29    0.54 
  -1 -15  -2    9.83    0.52 
  -1 -15  -2    9.93    0.52 
   1 -15   2    9.30    0.56 
  -1 -15  -3    1.23    0.22 
   1 -15   3    1.32    0.27 
   1 -15   3    0.87    0.24 
   1 -15   3    1.16    0.27 
  -1 -15  -3    1.48    0.23 
   1 -15   4    0.33    0.23 
  -1 -15  -4    0.20    0.16 
   1 -15   4    0.29    0.22 
   1 -15   4    0.44    0.24 
  -1 -15  -4    0.16    0.15 
  -1 -15  -5    3.41    0.31 
   1 -15   5    2.73    0.39 
   1 -15   5    3.62    0.43 
   1 -15   5    2.74    0.40 
  -1 -15  -5    3.58    0.32 
   1 -15   6    2.19    0.38 
  -1 -15  -6    2.13    0.26 
   1 -15   6    2.08    0.20 
   1 -15   6    2.51    0.41 
   1 -15   6    2.13    0.38 
   1 -15   6    2.03    0.19 
  -1 -15  -7    2.22    0.27 
   1 -15   7    2.78    0.29 
   1 -15   7    2.35    0.40 
   1 -15   7    2.68    0.41 
   1 -15   7    2.50    0.28 
   1 -15   7    2.74    0.44 
  -1 -15  -8    2.69    0.30 
   1 -15   8    2.09    0.42 
   1 -15   8    1.59    0.34 
   1 -15   8    2.44    0.32 
   1 -15   8    2.01    0.39 
   1 -15   8    2.78    0.46 
   1 -15   8    2.75    0.34 
   1 -15   9    0.02    0.29 
  -1 -15  -9    0.00    0.17 
   1 -15   9    0.14    0.24 
   1 -15   9   -0.35    0.28 
   1 -15   9   -0.02    0.29 
   1 -15   9    0.19    0.24 
   1 -15   9    0.08    0.21 
   1 -15  10    0.14    0.27 
  -1 -15 -10    0.59    0.22 
   1 -15  10    0.15    0.26 
   1 -15  10    0.31    0.35 
   1 -15  10    0.21    0.34 
   1 -15  10    0.30    0.33 
   1 -15  11    5.35    0.58 
   1 -15  11    8.26    0.79 
   1 -15  11    6.64    0.73 
   1 -15  11    8.00    0.78 
   1 -15  11    7.00    0.69 
  -1 -15 -11    7.95    0.52 
  -1 -15 -12    0.15    0.22 
   1 -15  12   -0.18    0.27 
   1 -15  12    0.04    0.31 
   1 -15  12    0.25    0.40 
  -1 -15 -13    2.42    0.37 
   1 -15  13    2.51    0.47 
   1 -15  13    1.99    0.55 
   1 -15  13    1.67    0.45 
   1 -15  14    0.14    0.34 
   1 -15  14    0.17    0.37 
   1 -15  14    0.27    0.47 
   1 -15  15   -0.17    0.36 
  -1 -16  15    1.65    0.47 
  -1 -16  14    1.11    0.45 
  -1 -16  14    1.02    0.40 
  -1 -16  13   -0.22    0.32 
   1 -16 -13    0.06    0.19 
  -1 -16  13   -0.04    0.41 
  -1 -16  13   -0.01    0.31 
  -1 -16  12    5.49    0.59 
  -1 -16  12    6.50    0.69 
  -1 -16  12    6.32    0.76 
   1 -16 -12    5.80    0.45 
  -1 -16  11    7.97    0.81 
   1 -16 -11    6.80    0.45 
  -1 -16  11    6.34    0.60 
  -1 -16  11    6.24    0.71 
  -1 -16  11    5.83    0.68 
  -1 -16  10    0.50    0.37 
  -1 -16  10    1.19    0.31 
  -1 -16  10    0.38    0.35 
  -1 -16  10    0.48    0.38 
   1 -16 -10    0.64    0.19 
   1 -16  -9    0.89    0.20 
  -1 -16   9    1.30    0.27 
  -1 -16   9    0.66    0.25 
  -1 -16   9    0.50    0.35 
  -1 -16   9    1.19    0.42 
  -1 -16   9    1.03    0.39 
  -1 -16   8    0.57    0.21 
  -1 -16   8    0.55    0.33 
  -1 -16   8    0.53    0.20 
  -1 -16   8    0.49    0.32 
  -1 -16   8    0.16    0.29 
  -1 -16   7    2.40    0.25 
   1 -16  -7    3.04    0.28 
  -1 -16   7    2.42    0.42 
  -1 -16   7    2.85    0.26 
  -1 -16   7    2.43    0.42 
  -1 -16   7    2.07    0.42 
  -1 -16   6    4.58    0.51 
   1 -16  -6    4.23    0.32 
  -1 -16   6    3.90    0.48 
  -1 -16   6    4.71    0.51 
  -1 -16   5    0.17    0.25 
   1 -16  -5    0.34    0.15 
  -1 -16   5    0.32    0.26 
  -1 -16   5    0.22    0.25 
   1 -16  -5    0.22    0.15 
  -1 -16   4    6.39    0.57 
  -1 -16   4    6.62    0.55 
  -1 -16   4    5.22    0.51 
   1 -16  -4    5.89    0.38 
   1 -16  -4    5.56    0.37 
   1 -16  -3    3.39    0.31 
  -1 -16   3    3.39    0.40 
  -1 -16   3    3.24    0.41 
  -1 -16   3    2.86    0.37 
   1 -16  -3    4.40    0.35 
  -1 -16   2    5.76    0.49 
  -1 -16   2    6.11    0.49 
   1 -16  -2    6.29    0.42 
  -1 -16   2    6.76    0.50 
   1 -16  -2    5.44    0.40 
  -1 -16   1   -0.02    0.17 
  -1 -16   1   -0.02    0.18 
   1 -16  -1   -0.11    0.15 
  -1 -16   1    0.03    0.18 
   1 -16  -1    0.05    0.13 
   1 -16  -1   -0.02    0.15 
   1 -16   0    0.44    0.20 
   1 -16   0    0.32    0.17 
  -1 -16   0    0.61    0.20 
  -1 -16   0    0.32    0.20 
  -1 -16   0    0.54    0.21 
   1 -16   0    0.47    0.20 
  -1 -16  -1    5.12    0.43 
   1 -16   1    6.79    0.46 
  -1 -16  -1    6.79    0.41 
   1 -16   1    6.13    0.49 
   1 -16   1    7.04    0.48 
  -1 -16  -1    6.52    0.46 
  -1 -16  -2    3.45    0.34 
   1 -16   2    3.43    0.38 
  -1 -16  -2    2.70    0.32 
   1 -16   2    3.02    0.38 
   1 -16   2    3.76    0.40 
  -1 -16  -3    0.20    0.17 
   1 -16   3    0.29    0.22 
  -1 -16  -3    0.21    0.17 
   1 -16   3    0.21    0.22 
   1 -16   3    0.08    0.21 
  -1 -16  -4    3.58    0.34 
   1 -16   4    3.39    0.42 
   1 -16   4    3.83    0.44 
  -1 -16  -4    4.68    0.37 
   1 -16   4    4.15    0.45 
   1 -16   5    2.05    0.37 
   1 -16   5    2.39    0.39 
  -1 -16  -5    2.39    0.28 
  -1 -16  -5    3.06    0.31 
   1 -16   5    2.21    0.37 
   1 -16   6    1.19    0.34 
  -1 -16  -6    1.60    0.25 
   1 -16   6    1.36    0.35 
   1 -16   6    1.51    0.35 
   1 -16   7    3.64    0.48 
   1 -16   7    4.87    0.56 
  -1 -16  -7    4.03    0.36 
   1 -16   7    3.28    0.25 
   1 -16   7    4.06    0.53 
   1 -16   7    3.40    0.26 
   1 -16   8    2.97    0.49 
   1 -16   8    3.09    0.32 
   1 -16   8    2.70    0.48 
   1 -16   8    2.22    0.45 
   1 -16   8    2.66    0.30 
   1 -16   9   -0.01    0.20 
   1 -16   9    0.06    0.31 
  -1 -16  -9   -0.16    0.17 
   1 -16   9    0.07    0.20 
   1 -16   9   -0.20    0.32 
   1 -16   9   -0.19    0.30 
   1 -16  10    2.28    0.50 
   1 -16  10    2.95    0.40 
  -1 -16 -10    3.55    0.37 
   1 -16  10    3.27    0.54 
   1 -16  10    2.39    0.44 
   1 -16  10    3.58    0.57 
   1 -16  11    0.69    0.39 
   1 -16  11   -0.10    0.29 
   1 -16  11    0.08    0.27 
   1 -16  11    0.64    0.42 
   1 -16  11    0.28    0.37 
  -1 -16 -11    0.34    0.22 
   1 -16  12    1.99    0.53 
   1 -16  12    1.39    0.37 
   1 -16  12    0.89    0.37 
  -1 -16 -12    1.87    0.33 
   1 -16  13    0.50    0.46 
  -1 -16 -13    0.51    0.29 
   1 -16  13    0.59    0.38 
   1 -16  13    0.29    0.33 
   1 -16  14    2.40    0.47 
  -1 -17  14   -0.20    0.37 
  -1 -17  13    4.37    0.53 
  -1 -17  12    0.07    0.42 
  -1 -17  12    0.14    0.28 
   1 -17 -12    0.05    0.20 
  -1 -17  11    4.86    0.70 
  -1 -17  11    3.84    0.61 
  -1 -17  11    4.57    0.64 
   1 -17 -11    3.84    0.36 
  -1 -17  11    3.54    0.45 
  -1 -17  10    0.25    0.23 
  -1 -17  10    0.51    0.38 
  -1 -17  10    0.55    0.38 
  -1 -17  10    0.35    0.36 
  -1 -17  10    0.50    0.25 
  -1 -17   9   -0.13    0.33 
  -1 -17   9    0.06    0.32 
  -1 -17   9   -0.17    0.31 
  -1 -17   9    0.14    0.19 
  -1 -17   9    0.09    0.18 
   1 -17  -9    0.05    0.17 
  -1 -17   8    0.74    0.37 
  -1 -17   8    0.73    0.17 
   1 -17  -8    1.09    0.21 
  -1 -17   8    0.55    0.32 
  -1 -17   8    0.49    0.16 
  -1 -17   8    0.77    0.36 
  -1 -17   7    1.13    0.38 
   1 -17  -7    0.41    0.17 
  -1 -17   7    0.61    0.33 
  -1 -17   7    0.33    0.31 
   1 -17  -6    4.79    0.35 
  -1 -17   6    5.05    0.56 
  -1 -17   6    5.57    0.58 
  -1 -17   6    5.15    0.57 
   1 -17  -6    4.12    0.34 
  -1 -17   5    0.89    0.31 
  -1 -17   5    0.92    0.32 
   1 -17  -5    1.21    0.21 
   1 -17  -5    0.95    0.20 
  -1 -17   5    0.56    0.29 
  -1 -17   4    2.44    0.38 
  -1 -17   4    2.38    0.39 
   1 -17  -4    2.57    0.28 
  -1 -17   4    2.52    0.40 
   1 -17  -4    2.58    0.29 
  -1 -17   3    3.62    0.42 
  -1 -17   3    3.52    0.44 
   1 -17  -3    3.82    0.34 
  -1 -17   3    3.62    0.44 
   1 -17  -3    3.76    0.34 
  -1 -17   2    1.31    0.30 
   1 -17  -2    0.77    0.21 
  -1 -17   2    0.66    0.24 
  -1 -17   2    0.77    0.26 
   1 -17  -2    0.92    0.22 
   1 -17  -1    9.41    0.56 
  -1 -17   1   10.64    0.64 
  -1 -17   1   10.29    0.58 
   1 -17  -1   10.29    0.57 
  -1 -17   1   10.28    0.62 
   1 -17   0    0.26    0.17 
   1 -17   0   -0.09    0.17 
  -1 -17   0   -0.15    0.16 
   1 -17   0   -0.09    0.17 
  -1 -17   0    0.03    0.19 
  -1 -17   0   -0.11    0.18 
   1 -17   1    0.02    0.19 
   1 -17   1   -0.08    0.19 
   1 -17   1    0.14    0.18 
  -1 -17  -1   -0.06    0.18 
  -1 -17  -1   -0.07    0.18 
  -1 -17  -2    0.12    0.18 
  -1 -17  -2   -0.10    0.17 
   1 -17   2    0.28    0.23 
   1 -17   2   -0.16    0.19 
   1 -17   2   -0.04    0.20 
  -1 -17  -3    8.75    0.52 
   1 -17   3    8.64    0.58 
  -1 -17  -3    8.33    0.52 
   1 -17   3    8.39    0.61 
   1 -17   3    8.92    0.62 
  -1 -17  -4    1.91    0.27 
   1 -17   4    1.53    0.34 
   1 -17   4    1.00    0.31 
  -1 -17  -4    1.23    0.24 
   1 -17   4    1.51    0.34 
   1 -17   5    6.12    0.59 
  -1 -17  -5    5.39    0.42 
  -1 -17  -5    5.48    0.43 
   1 -17   5    6.11    0.57 
   1 -17   5    5.76    0.59 
   1 -17   6    1.74    0.39 
  -1 -17  -6    1.37    0.25 
   1 -17   6    1.72    0.39 
   1 -17   7    0.18    0.30 
  -1 -17  -7    0.02    0.18 
   1 -17   7   -0.04    0.29 
   1 -17   7    0.30    0.30 
   1 -17   8    2.04    0.46 
  -1 -17  -8    2.73    0.33 
   1 -17   8    3.34    0.53 
   1 -17   8    2.60    0.49 
   1 -17   9    0.66    0.39 
   1 -17   9    0.61    0.20 
   1 -17   9    0.51    0.38 
   1 -17   9    0.61    0.20 
   1 -17   9    0.69    0.38 
  -1 -17 -10    1.14    0.25 
   1 -17  10    0.94    0.42 
   1 -17  10    0.75    0.26 
   1 -17  10    0.62    0.39 
   1 -17  10    0.87    0.25 
   1 -17  10    0.90    0.42 
   1 -17  11    0.23    0.40 
   1 -17  11    0.49    0.40 
   1 -17  11    0.23    0.39 
  -1 -17 -11    0.25    0.23 
   1 -17  11    0.01    0.24 
   1 -17  12    0.56    0.30 
  -1 -17 -12    0.43    0.28 
   1 -17  12    0.28    0.35 
   1 -17  12    0.69    0.46 
  -1 -18  12    3.29    0.42 
   1 -18 -11    1.19    0.25 
  -1 -18  11    1.05    0.27 
  -1 -18  11    0.44    0.43 
  -1 -18  11    2.03    0.53 
  -1 -18  11    1.05    0.27 
  -1 -18  11    1.10    0.44 
  -1 -18  10    0.03    0.18 
  -1 -18  10    0.30    0.39 
  -1 -18  10   -0.30    0.35 
   1 -18 -10    0.19    0.19 
  -1 -18  10   -0.09    0.17 
  -1 -18  10   -0.23    0.33 
  -1 -18   9    3.90    0.57 
  -1 -18   9    4.10    0.62 
  -1 -18   9    3.31    0.57 
   1 -18  -9    4.03    0.35 
  -1 -18   8    0.66    0.36 
  -1 -18   8    1.29    0.42 
   1 -18  -8    1.49    0.24 
  -1 -18   8    1.43    0.42 
   1 -18  -7    2.30    0.28 
  -1 -18   7    1.81    0.43 
  -1 -18   7    1.78    0.44 
  -1 -18   7    2.31    0.45 
  -1 -18   6    0.26    0.31 
  -1 -18   6    0.60    0.32 
   1 -18  -6    0.59    0.19 
  -1 -18   6    0.40    0.31 
   1 -18  -5    4.26    0.36 
  -1 -18   5    4.41    0.51 
  -1 -18   5    3.34    0.48 
   1 -18  -5    4.98    0.38 
  -1 -18   5    4.77    0.55 
  -1 -18   4    2.45    0.41 
  -1 -18   4    2.61    0.41 
   1 -18  -4    2.53    0.29 
   1 -18  -4    2.73    0.31 
  -1 -18   4    1.91    0.39 
  -1 -18   3    0.23    0.24 
   1 -18  -3    0.09    0.17 
  -1 -18   3    0.31    0.25 
   1 -18  -3    0.27    0.20 
  -1 -18   3    0.69    0.29 
   1 -18  -2    8.34    0.53 
  -1 -18   2    8.75    0.62 
  -1 -18   2    8.57    0.62 
  -1 -18   2    8.83    0.58 
   1 -18  -2    8.46    0.54 
  -1 -18   1    3.46    0.42 
   1 -18  -1    2.62    0.34 
  -1 -18   1    2.38    0.36 
  -1 -18   1    2.52    0.34 
   1 -18  -1    3.04    0.37 
  -1 -18   0    3.04    0.39 
  -1 -18   0    2.98    0.38 
  -1 -18   0    3.58    0.36 
   1 -18   0    3.69    0.40 
   1 -18   0    3.10    0.38 
   1 -18   1    5.22    0.48 
  -1 -18  -1    4.95    0.46 
   1 -18   1    5.20    0.49 
   1 -18   1    5.39    0.44 
  -1 -18  -1    5.49    0.49 
   1 -18   2    1.99    0.35 
  -1 -18  -2    1.94    0.32 
  -1 -18  -2    1.87    0.31 
   1 -18   2    2.08    0.36 
   1 -18   2    2.23    0.34 
  -1 -18  -3    1.87    0.29 
   1 -18   3    2.61    0.40 
   1 -18   3    3.03    0.40 
   1 -18   3    2.13    0.37 
  -1 -18  -3    2.25    0.32 
  -1 -18  -4   15.30    0.72 
   1 -18   4   13.86    0.84 
   1 -18   4   15.81    0.87 
   1 -18   4   13.89    0.80 
  -1 -18  -4   14.04    0.70 
   1 -18   5   -0.41    0.25 
   1 -18   5    0.18    0.29 
  -1 -18  -5    0.17    0.20 
   1 -18   5   -0.05    0.27 
  -1 -18  -5    0.15    0.19 
   1 -18   6    1.08    0.36 
  -1 -18  -6    1.79    0.29 
   1 -18   6    2.51    0.44 
   1 -18   6    1.96    0.41 
  -1 -18  -7    3.88    0.39 
   1 -18   7    4.32    0.57 
   1 -18   7    3.35    0.53 
   1 -18   7    3.68    0.53 
   1 -18   8    0.00    0.33 
  -1 -18  -8    0.59    0.22 
   1 -18   8    0.47    0.36 
   1 -18   8    0.27    0.35 
   1 -18   9    3.14    0.55 
   1 -18   9    3.55    0.59 
   1 -18   9    3.06    0.53 
  -1 -18  -9    3.43    0.38 
  -1 -18 -10    0.00    0.21 
   1 -18  10   -0.04    0.39 
   1 -18  10   -0.11    0.38 
   1 -18  10   -0.11    0.38 
   1 -18  10    0.01    0.14 
   1 -18  10    0.24    0.15 
   1 -18  11    1.50    0.52 
   1 -18  11    1.44    0.50 
   1 -18  11    1.30    0.26 
   1 -18  11    1.34    0.26 
   1 -18  11    0.76    0.45 
   1 -18  12    0.18    0.38 
  -1 -19  12    0.55    0.22 
  -1 -19  11    0.56    0.46 
  -1 -19  11    1.27    0.47 
  -1 -19  10    7.28    0.81 
   1 -19 -10    6.46    0.45 
  -1 -19  10    6.35    0.73 
  -1 -19  10    6.00    0.74 
  -1 -19   9    0.94    0.42 
   1 -19  -9    0.25    0.19 
  -1 -19   9    0.40    0.38 
  -1 -19   9   -0.12    0.37 
  -1 -19   8    0.10    0.36 
   1 -19  -8    0.47    0.20 
  -1 -19   8    0.28    0.36 
  -1 -19   8    0.62    0.38 
  -1 -19   7    0.09    0.32 
  -1 -19   7    0.08    0.34 
  -1 -19   7   -0.18    0.31 
   1 -19  -7    0.06    0.17 
  -1 -19   6    0.50    0.34 
   1 -19  -6    0.58    0.20 
  -1 -19   6    0.86    0.39 
  -1 -19   6    0.89    0.35 
  -1 -19   5   -0.12    0.29 
  -1 -19   5    0.03    0.29 
  -1 -19   5   -0.11    0.28 
   1 -19  -5   -0.07    0.17 
   1 -19  -5   -0.07    0.17 
  -1 -19   4    3.52    0.46 
  -1 -19   4    3.60    0.49 
  -1 -19   4    2.11    0.42 
   1 -19  -4    3.08    0.34 
   1 -19  -4    2.73    0.33 
   1 -19  -3   -0.12    0.18 
  -1 -19   3    0.01    0.26 
  -1 -19   3    0.08    0.24 
  -1 -19   3   -0.16    0.25 
   1 -19  -3   -0.07    0.19 
  -1 -19   2    0.43    0.28 
  -1 -19   2    0.84    0.28 
  -1 -19   2    0.58    0.30 
   1 -19  -2    0.60    0.24 
   1 -19  -2    0.38    0.23 
  -1 -19   1    0.68    0.29 
   1 -19  -1    0.52    0.24 
   1 -19  -1    0.37    0.23 
  -1 -19   1    1.09    0.31 
  -1 -19   0   10.17    0.67 
   1 -19   0   11.03    0.67 
  -1 -19   0   10.93    0.68 
   1 -19   0   10.26    0.66 
  -1 -19  -1    1.60    0.31 
   1 -19   1    1.90    0.34 
  -1 -19  -1    1.66    0.34 
   1 -19   1    2.10    0.36 
   1 -19   2   12.82    0.79 
   1 -19   2   13.53    0.71 
   1 -19   2   12.70    0.77 
  -1 -19  -2   13.18    0.71 
  -1 -19  -2   13.27    0.72 
  -1 -19  -3    0.46    0.23 
   1 -19   3    0.62    0.30 
   1 -19   3    0.50    0.29 
  -1 -19  -3    0.39    0.24 
   1 -19   3    1.03    0.31 
  -1 -19  -4    0.11    0.21 
   1 -19   4    0.10    0.28 
   1 -19   4   -0.28    0.26 
   1 -19   4   -0.02    0.27 
  -1 -19  -4   -0.13    0.19 
   1 -19   5    0.31    0.32 
   1 -19   5   -0.01    0.27 
  -1 -19  -5    0.59    0.23 
   1 -19   5    0.16    0.30 
  -1 -19  -6    3.27    0.37 
   1 -19   6    3.48    0.53 
   1 -19   6    2.99    0.49 
   1 -19   6    3.45    0.52 
  -1 -19  -7    0.41    0.22 
   1 -19   7    0.07    0.33 
   1 -19   7    0.02    0.32 
   1 -19   7    0.07    0.33 
   1 -19   8    1.76    0.46 
  -1 -19  -8    1.60    0.29 
   1 -19   8    1.28    0.43 
   1 -19   8    1.82    0.47 
   1 -19   9    0.17    0.39 
   1 -19   9    0.14    0.38 
   1 -19   9    0.15    0.38 
  -1 -19  -9    0.25    0.22 
   1 -19  10    0.88    0.44 
   1 -19  10    0.14    0.41 
   1 -19  11    0.67    0.45 
  -1 -20  11    3.44    0.64 
  -1 -20  10    0.22    0.42 
  -1 -20   9    1.05    0.66 
  -1 -20   9    1.15    0.45 
  -1 -20   9    1.10    0.53 
  -1 -20   8    0.15    0.36 
  -1 -20   8    0.25    0.38 
  -1 -20   8   -0.05    0.37 
   1 -20  -8    0.22    0.20 
  -1 -20   7    0.60    0.39 
   1 -20  -7    0.33    0.19 
  -1 -20   7    0.23    0.36 
  -1 -20   7    0.33    0.36 
  -1 -20   6    0.19    0.36 
  -1 -20   6   -0.08    0.33 
   1 -20  -6   -0.06    0.19 
  -1 -20   6    0.17    0.33 
  -1 -20   5    1.01    0.36 
   1 -20  -5    1.20    0.25 
  -1 -20   5    1.46    0.41 
  -1 -20   5    1.74    0.44 
   1 -20  -5    1.20    0.25 
   1 -20  -4    0.05    0.20 
  -1 -20   4   -0.01    0.29 
   1 -20  -4    0.05    0.20 
  -1 -20   4   -0.12    0.29 
  -1 -20   4    0.04    0.28 
  -1 -20   3    0.32    0.31 
  -1 -20   3    0.06    0.27 
  -1 -20   3    0.39    0.31 
   1 -20  -3    0.51    0.24 
   1 -20  -3    0.20    0.22 
   1 -20  -2    1.35    0.29 
   1 -20  -2    1.46    0.31 
  -1 -20   2    1.48    0.36 
  -1 -20   2    0.92    0.32 
  -1 -20   1    1.38    0.35 
   1 -20  -1    1.07    0.30 
  -1 -20   1    1.38    0.35 
   1 -20  -1    1.15    0.30 
  -1 -20   0   -0.07    0.24 
  -1 -20   0    0.20    0.26 
   1 -20   0   -0.03    0.23 
   1 -20   0    0.01    0.23 
  -1 -20  -1   13.39    0.78 
   1 -20   1   13.12    0.80 
  -1 -20  -1   14.29    0.78 
   1 -20   1   14.65    0.82 
  -1 -20  -2   -0.20    0.22 
   1 -20   2    0.43    0.29 
   1 -20   2    0.43    0.29 
  -1 -20  -2   -0.20    0.21 
  -1 -20  -3    1.88    0.33 
  -1 -20  -3    1.63    0.32 
   1 -20   3    1.73    0.39 
   1 -20   3    1.65    0.39 
   1 -20   4    1.58    0.37 
   1 -20   4    1.89    0.40 
   1 -20   4    1.46    0.40 
  -1 -20  -4    1.92    0.33 
  -1 -20  -4    1.67    0.32 
  -1 -20  -5    2.37    0.34 
   1 -20   5    2.16    0.42 
   1 -20   5    2.75    0.48 
   1 -20   5    2.61    0.47 
   1 -20   6    0.05    0.33 
  -1 -20  -6    0.18    0.22 
   1 -20   6    0.46    0.34 
   1 -20   6   -0.26    0.31 
   1 -20   7    2.98    0.53 
   1 -20   7    1.85    0.46 
  -1 -20  -7    1.58    0.31 
   1 -20   7    2.15    0.47 
   1 -20   8    0.80    0.41 
   1 -20   8   -0.10    0.38 
   1 -20   8    0.33    0.39 
   1 -20   9    0.05    0.40 
   1 -20  10   -0.12    0.40 
  -1 -21   9    0.06    0.40 
  -1 -21   8    0.17    0.41 
  -1 -21   7    0.65    0.40 
  -1 -21   7   -0.44    0.33 
  -1 -21   6    0.56    0.39 
   1 -21  -6    0.15    0.31 
  -1 -21   6    0.45    0.34 
  -1 -21   5    0.15    0.35 
   1 -21  -5    0.19    0.23 
  -1 -21   5    0.24    0.35 
  -1 -21   5    0.13    0.33 
   1 -21  -5    0.04    0.20 
   1 -21  -4   -0.03    0.21 
  -1 -21   4   -0.06    0.31 
   1 -21  -4    0.25    0.23 
  -1 -21   4    0.00    0.31 
   1 -21  -3    0.30    0.24 
  -1 -21   3    0.27    0.33 
   1 -21  -3    0.36    0.24 
  -1 -21   2    0.32    0.31 
  -1 -21   2    0.03    0.29 
   1 -21  -2   -0.13    0.22 
   1 -21  -2    0.01    0.23 
  -1 -21   1    7.16    0.65 
  -1 -21   1    6.43    0.64 
   1 -21  -1    7.68    0.61 
   1 -21  -1    7.12    0.61 
  -1 -21   0    2.81    0.44 
   1 -21   0    3.78    0.47 
   1 -21   0    3.10    0.45 
  -1 -21   0    2.94    0.46 
  -1 -21  -1   -0.21    0.23 
   1 -21   1   -0.04    0.27 
  -1 -21  -1    0.31    0.28 
   1 -21   1    0.33    0.29 
  -1 -21  -2    2.38    0.39 
  -1 -21  -2    1.69    0.36 
   1 -21   2    2.70    0.45 
   1 -21   2    2.54    0.44 
   1 -21   3    6.52    0.66 
  -1 -21  -3    5.85    0.54 
   1 -21   3    7.28    0.67 
  -1 -21  -3    6.83    0.57 
   1 -21   4    0.04    0.32 
  -1 -21  -4    0.16    0.23 
  -1 -21  -4   -0.02    0.24 
   1 -21   4    0.25    0.33 
   1 -21   5    1.26    0.60 
  -1 -21  -5    1.64    0.48 
   1 -21   5    1.14    0.42 
   1 -21   5    1.64    0.44 
   1 -21   6    0.40    0.38 
   1 -21   6    0.01    0.32 
   1 -21   7    0.07    0.35 
   1 -21   7    0.04    0.36 
   1 -21   8    0.74    0.42 
   1 -21   9    0.21    0.42 
  -1 -22   7   -0.09    0.38 
  -1 -22   6    0.47    0.39 
  -1 -22   5    0.11    0.37 
  -1 -22   4    1.22    0.43 
   1 -22  -4    2.25    0.35 
  -1 -22   3    0.05    0.33 
   1 -22  -3    0.04    0.24 
   1 -22  -2    4.51    0.49 
  -1 -22   2    4.39    0.58 
  -1 -22   1    0.21    0.33 
   1 -22  -1   -0.16    0.26 
   1 -22   0    1.68    0.39 
  -1 -22   0    0.89    0.34 
   1 -22   1    0.57    0.33 
  -1 -22  -1    0.01    0.28 
  -1 -22  -2    1.49    0.36 
   1 -22   2    1.89    0.43 
  -1 -22  -3    0.16    0.27 
   1 -22   3    0.00    0.33 
   1 -22   4    5.78    0.66 
  -1 -22  -4    6.27    0.55 
   1 -22   5    0.10    0.36 
   1 -22   6    0.11    0.38 
   1 -22   7    0.14    0.46 
   1 -23  -3    2.99    0.44 
  -1 -23   3    3.08    0.61 
  -1 -23   2    0.28    0.35 
   1 -23  -2    0.14    0.27 
  -1 -23   1    0.05    0.32 
   1 -23  -1    0.09    0.29 
   1 -23   0    2.31    0.44 
  -1 -23   0    2.73    0.48 
   1 -23   1    0.03    0.31 
  -1 -23  -1    0.03    0.30 
  -1 -23  -2    2.71    0.46 
   1 -23   2    1.60    0.49 
  -1 -23  -3    2.21    0.58 
   2   0 -21   -0.04    0.19 
   2   0 -20    0.52    0.42 
   2   0 -20    0.13    0.22 
   2   0 -20    0.05    0.35 
   2   0 -20    0.13    0.23 
   2   0 -19    0.22    0.35 
   2   0 -19   -0.18    0.34 
   2   0 -19   -0.06    0.22 
   2   0 -18    0.72    0.37 
   2   0 -18    0.18    0.23 
   2   0 -17   -0.13    0.29 
   2   0 -17    0.07    0.20 
   2   0 -16   26.31    1.09 
   2   0 -16   26.98    1.22 
   2   0 -15    0.12    0.19 
   2   0 -15    0.04    0.24 
  -2   0  15    0.02    0.25 
   2   0 -14   30.70    1.19 
  -2   0  14   29.59    1.25 
   2   0 -14   33.85    1.29 
   2   0 -13   -0.04    0.20 
  -2   0  13   -0.07    0.21 
   2   0 -13    0.20    0.17 
  -2   0  12    6.46    0.45 
   2   0 -12    6.46    0.48 
   2   0 -12    5.76    0.42 
   2   0 -11    0.11    0.13 
   2   0 -11   -0.09    0.13 
  -2   0  11   -0.04    0.14 
   2   0 -11    0.05    0.16 
   2   0 -10   44.52    1.50 
   2   0 -10   40.11    1.45 
   2   0 -10   46.89    1.48 
  -2   0  10   44.83    1.44 
  -2   0  10   47.61    1.51 
  -2   0  10   45.52    1.50 
  -2   0   9    0.04    0.11 
   2   0  -9   -0.04    0.10 
  -2   0   9    0.01    0.11 
   2   0  -9    0.01    0.13 
   2   0  -9    0.08    0.11 
   2   0  -9   -0.03    0.12 
  -2   0   9    0.06    0.11 
  -2   0   9    0.11    0.14 
  -2   0   8  109.51    3.10 
  -2   0   8  106.39    3.14 
   2   0  -8  107.61    3.13 
   2   0  -8  104.67    3.11 
  -2   0   8  107.56    3.10 
   2   0  -8  108.43    3.14 
  -2   0   8  106.98    3.13 
   2   0  -8  107.31    3.12 
  -2   0   7    0.09    0.09 
   2   0  -7   -0.06    0.08 
  -2   0   7   -0.05    0.09 
   2   0  -7   -0.05    0.08 
  -2   0   7    0.13    0.10 
   2   0  -7    0.05    0.09 
  -2   0   7   -0.06    0.09 
   2   0  -7    0.10    0.11 
  -2   0   6    2.57    0.21 
   2   0  -6    2.38    0.19 
   2   0  -6    2.24    0.19 
  -2   0   6    2.64    0.19 
   2   0  -6    2.72    0.21 
  -2   0   6    2.66    0.20 
   2   0  -6    2.11    0.19 
  -2   0   6    2.14    0.21 
  -2   0   5    0.05    0.07 
   2   0  -5   -0.01    0.08 
   2   0  -5    0.05    0.08 
   2   0  -5    0.04    0.08 
  -2   0   5    0.09    0.08 
   2   0  -5    0.07    0.07 
   2   0  -5    0.11    0.08 
  -2   0   5    0.14    0.08 
  -2   0   5   -0.12    0.08 
   2   0  -4   -0.04    0.07 
  -2   0   4   -0.04    0.07 
  -2   0   4    0.02    0.07 
  -2   0   4    0.02    0.09 
   2   0  -4   -0.07    0.07 
  -2   0   4    0.02    0.08 
   2   0  -4   -0.09    0.07 
   2   0  -4   -0.11    0.07 
   2   0  -4   -0.12    0.06 
   2   0  -3   -0.30    0.07 
   2   0  -3   -0.18    0.06 
  -2   0   3   -0.15    0.06 
  -2   0   3   -0.13    0.07 
  -2   0   3   -0.23    0.06 
  -2   0   3   -0.11    0.08 
   2   0  -3   -0.20    0.05 
   2   0  -3   -0.12    0.07 
   2   0  -3   -0.16    0.06 
   2   0  -3   -0.22    0.06 
   2   0  -3   -0.17    0.05 
   2   0  -2   80.68    2.28 
  -2   0   2   86.57    2.29 
  -2   0   2   81.07    2.27 
  -2   0   2   82.29    2.28 
  -2   0   2   82.17    2.28 
   2   0  -2   82.41    2.28 
  -2   0   2   80.98    2.28 
   2   0  -2   80.98    2.28 
  -2   0   2   79.48    2.28 
   2   0  -2   80.14    2.28 
   2   0  -2   83.17    2.28 
   2   0  -1    0.21    0.04 
  -2   0   1   -0.08    0.04 
  -2   0   1   -0.01    0.04 
   2   0  -1   -0.01    0.04 
  -2   0   1   -0.01    0.04 
  -2   0   1    0.00    0.05 
   2   0  -1   -0.03    0.04 
  -2   0   1    0.03    0.04 
   2   0  -1    0.04    0.04 
   2   0  -1   -0.03    0.04 
   2   0  -1    0.05    0.04 
  -2   0   1    0.01    0.04 
   2   0  -1   -0.02    0.03 
  -2   0   1   -0.04    0.04 
   2   0  -1   -0.06    0.04 
   2   0   0   76.58    2.12 
   2   0   0   79.06    2.13 
   2   0   0   72.70    2.12 
   2   0   0   80.29    2.13 
  -2   0   0   79.96    2.13 
  -2   0   0   74.26    2.13 
   2   0   0   76.50    2.13 
  -2   0   0   77.56    2.13 
  -2   0   0   76.33    2.13 
  -2   0   0   72.33    2.12 
  -2   0   0   74.69    2.12 
   2   0   1   -0.10    0.05 
   2   0   1    0.04    0.05 
  -2   0  -1   -0.01    0.05 
   2   0   1   -0.04    0.06 
  -2   0  -1    0.07    0.06 
  -2   0  -1    0.01    0.05 
   2   0   1   -0.01    0.06 
  -2   0  -1    0.05    0.07 
  -2   0  -1   -0.03    0.06 
   2   0   1   -0.04    0.05 
   2   0   2  916.28   25.94 
   2   0   2  929.34   25.92 
  -2   0  -2  920.86   25.85 
  -2   0  -2  953.34   26.05 
   2   0   2  962.39   26.06 
   2   0   2  895.73   25.91 
  -2   0  -2  928.55   26.05 
  -2   0  -2 1000.00   26.02 
  -2   0  -3   -0.08    0.08 
   2   0   3   -0.17    0.08 
  -2   0  -3    0.05    0.08 
   2   0   3   -0.01    0.09 
   2   0   3   -0.08    0.08 
  -2   0  -3   -0.11    0.08 
  -2   0  -3   -0.03    0.08 
  -2   0  -4   85.16    2.49 
  -2   0  -4   87.38    2.50 
  -2   0  -4   86.21    2.49 
  -2   0  -4   86.78    2.50 
   2   0   4   88.01    2.50 
   2   0   4   86.46    2.50 
   2   0   4   86.42    2.49 
   2   0   4   85.87    2.48 
  -2   0  -5    0.03    0.11 
  -2   0  -5   -0.09    0.08 
  -2   0  -5    0.14    0.11 
  -2   0  -5    0.00    0.09 
   2   0   5   -0.07    0.10 
   2   0   5   -0.04    0.09 
   2   0   5   -0.07    0.09 
   2   0   5   -0.12    0.08 
   2   0   6    4.03    0.28 
   2   0   6    3.81    0.27 
  -2   0  -6    3.76    0.27 
  -2   0  -6    4.12    0.28 
   2   0   6    3.98    0.26 
  -2   0  -6    3.78    0.28 
   2   0   6    3.40    0.27 
  -2   0  -7    0.04    0.11 
  -2   0  -7   -0.07    0.09 
   2   0   7   -0.05    0.13 
  -2   0  -7   -0.05    0.12 
   2   0   7   -0.01    0.11 
   2   0   7    0.02    0.10 
   2   0   7    0.07    0.11 
   2   0   8   43.41    1.42 
   2   0   8   44.87    1.46 
  -2   0  -8   42.78    1.42 
  -2   0  -8   43.19    1.43 
   2   0   8   42.86    1.44 
   2   0   8   45.66    1.42 
  -2   0  -8   44.02    1.45 
  -2   0  -9   -0.09    0.14 
   2   0   9    0.09    0.16 
  -2   0  -9   -0.04    0.07 
   2   0   9    0.11    0.13 
   2   0   9    0.03    0.13 
   2   0   9    0.03    0.14 
  -2   0  -9   -0.15    0.12 
   2   0  10   20.75    0.90 
   2   0  10   21.86    0.90 
  -2   0 -10   22.91    0.92 
  -2   0 -10   21.88    0.88 
   2   0  11   -0.12    0.19 
  -2   0 -11   -0.04    0.17 
  -2   0 -11   -0.09    0.15 
  -2   0 -12    2.46    0.35 
  -2   0 -12    1.86    0.29 
   2   0  12    3.30    0.42 
   2   0  13   -0.25    0.22 
  -2   0 -13    0.00    0.22 
  -2   0 -13   -0.08    0.18 
  -2   0 -14    7.76    0.57 
  -2   0 -14    6.23    0.60 
   2   0  14    8.71    0.62 
  -2   0 -15    0.01    0.26 
   2   0  15    0.11    0.29 
  -2   0 -15    0.01    0.21 
  -2   0 -16    1.81    0.43 
  -2   0 -16    2.05    0.38 
  -2   0 -17    0.18    0.25 
  -2   0 -17   -0.08    0.33 
  -2   0 -18   20.66    1.02 
  -2   0 -18   20.60    1.20 
  -2   0 -19    0.20    0.26 
   2  -1 -21    0.24    0.55 
   2   1 -20   -0.02    0.25 
   2   1 -20    0.19    0.38 
   2  -1 -20    0.10    0.39 
   2  -1 -20    0.11    0.15 
   2  -1 -20    0.20    0.36 
   2  -1 -20   -0.04    0.15 
   2   1 -19   -0.04    0.37 
   2   1 -19   -0.04    0.25 
   2   1 -19   -0.16    0.30 
   2  -1 -19   -0.18    0.18 
   2  -1 -19    0.24    0.20 
   2  -1 -19    0.03    0.35 
   2   1 -18    1.82    0.46 
   2   1 -18    1.83    0.36 
   2  -1 -18    2.27    0.32 
   2  -1 -18    1.19    0.25 
   2  -1 -18    1.65    0.43 
   2   1 -17    1.40    0.31 
   2   1 -17    0.33    0.32 
   2  -1 -17    0.91    0.25 
   2  -1 -17    1.05    0.26 
   2  -1 -17    1.19    0.37 
   2   1 -16    3.06    0.48 
   2   1 -16    2.77    0.39 
   2  -1 -16    2.96    0.46 
   2  -1 -16    2.72    0.33 
  -2  -1  16    2.36    0.42 
   2   1 -15   31.91    1.31 
   2   1 -15   31.26    1.23 
  -2  -1  15   27.29    1.24 
   2  -1 -15   30.09    1.14 
   2  -1 -15   31.07    1.28 
  -2   1  14    0.68    0.26 
   2   1 -14    1.95    0.36 
   2   1 -14    1.52    0.29 
   2  -1 -14    1.60    0.32 
  -2  -1  14    1.37    0.33 
   2  -1 -14    1.37    0.24 
  -2   1  13    8.88    0.55 
   2   1 -13   10.08    0.62 
   2   1 -13    8.72    0.55 
   2  -1 -13    8.39    0.57 
   2  -1 -13    8.02    0.49 
  -2  -1  13    9.02    0.60 
   2   1 -12   27.97    1.07 
  -2   1  12   26.28    1.06 
   2   1 -12   27.98    1.10 
   2  -1 -12   26.99    1.07 
  -2  -1  12   27.14    1.10 
   2  -1 -12   28.12    1.02 
  -2   1  11    2.02    0.28 
   2   1 -11    2.06    0.29 
   2   1 -11    2.13    0.29 
   2  -1 -11    1.72    0.26 
  -2  -1  11    1.93    0.29 
   2  -1 -11    2.11    0.25 
  -2  -1  11    1.70    0.25 
   2  -1 -11    1.74    0.24 
   2   1 -10    8.32    0.47 
  -2   1  10    7.77    0.44 
  -2   1  10    7.33    0.43 
   2   1 -10    6.80    0.43 
  -2   1  10    7.08    0.39 
   2  -1 -10    6.82    0.40 
  -2  -1  10    7.61    0.47 
  -2  -1  10    7.73    0.43 
   2  -1 -10    7.95    0.45 
  -2  -1  10    7.49    0.42 
   2  -1 -10    7.65    0.41 
   2  -1 -10    6.96    0.42 
  -2  -1  10    7.59    0.45 
   2   1  -9   33.87    1.19 
  -2   1   9   34.92    1.17 
  -2   1   9   35.40    1.18 
  -2   1   9   34.12    1.12 
   2   1  -9   33.51    1.19 
   2  -1  -9   34.98    1.17 
  -2  -1   9   35.22    1.17 
   2  -1  -9   35.77    1.19 
  -2  -1   9   35.74    1.22 
   2  -1  -9   35.47    1.15 
  -2  -1   9   34.46    1.17 
  -2  -1   9   35.62    1.20 
   2  -1  -9   34.87    1.15 
   2   1  -8    8.73    0.42 
  -2   1   8    8.44    0.42 
  -2   1   8    8.91    0.43 
   2   1  -8    7.70    0.43 
   2   1  -8    8.50    0.44 
  -2   1   8    8.88    0.39 
   2  -1  -8    8.77    0.41 
  -2  -1   8    8.44    0.41 
   2  -1  -8    8.67    0.42 
   2  -1  -8    9.76    0.41 
  -2  -1   8    8.65    0.44 
  -2  -1   8    8.72    0.44 
   2  -1  -8    8.35    0.40 
   2  -1  -8    8.43    0.40 
  -2  -1   8    8.67    0.42 
   2   1  -7   24.34    0.86 
  -2   1   7   25.22    0.82 
   2   1  -7   24.52    0.87 
  -2   1   7   26.44    0.86 
   2   1  -7   25.48    0.88 
  -2   1   7   24.80    0.85 
   2  -1  -7   24.50    0.84 
  -2  -1   7   25.74    0.86 
  -2  -1   7   25.35    0.89 
   2  -1  -7   24.28    0.85 
   2  -1  -7   25.28    0.83 
  -2  -1   7   25.87    0.88 
  -2  -1   7   24.80    0.85 
   2  -1  -7   25.28    0.83 
  -2   1   6    1.55    0.16 
   2   1  -6    1.25    0.16 
   2   1  -6    0.99    0.16 
   2   1  -6    0.84    0.14 
  -2   1   6    1.05    0.12 
  -2   1   6    1.05    0.15 
   2   1  -6    1.22    0.16 
  -2  -1   6    1.03    0.16 
  -2  -1   6    0.97    0.14 
   2  -1  -6    1.15    0.15 
   2  -1  -6    1.07    0.13 
   2  -1  -6    1.13    0.13 
  -2  -1   6    1.23    0.18 
  -2  -1   6    1.22    0.15 
  -2   1   5    1.51    0.14 
   2   1  -5    1.21    0.15 
  -2   1   5    1.25    0.14 
   2   1  -5    1.16    0.14 
   2   1  -5    0.95    0.14 
   2   1  -5    1.15    0.14 
  -2   1   5    1.36    0.12 
  -2  -1   5    1.01    0.14 
   2  -1  -5    0.86    0.11 
  -2  -1   5    1.26    0.15 
   2  -1  -5    1.01    0.12 
   2  -1  -5    0.99    0.12 
  -2  -1   5    1.23    0.14 
   2  -1  -5    1.07    0.13 
   2  -1  -5    0.91    0.11 
  -2  -1   5    1.21    0.16 
  -2   1   4    1.65    0.14 
   2   1  -4    1.77    0.15 
   2   1  -4    1.65    0.15 
   2   1  -4    1.49    0.14 
  -2   1   4    1.50    0.12 
  -2   1   4    1.82    0.12 
   2   1  -4    1.42    0.14 
   2  -1  -4    1.40    0.12 
  -2  -1   4    1.50    0.15 
   2  -1  -4    1.65    0.13 
  -2  -1   4    1.88    0.16 
   2  -1  -4    1.81    0.13 
  -2  -1   4    1.47    0.14 
   2  -1  -4    1.46    0.13 
  -2  -1   4    1.59    0.15 
   2  -1  -4    1.57    0.12 
   2  -1  -4    1.49    0.13 
   2   1  -3   64.33    1.80 
   2   1  -3   65.60    1.81 
  -2   1   3   62.13    1.77 
   2   1  -3   59.26    1.80 
  -2   1   3   64.81    1.76 
   2   1  -3   62.48    1.81 
  -2   1   3   65.59    1.78 
   2   1  -3   61.66    1.80 
   2  -1  -3   63.10    1.77 
  -2  -1   3   64.19    1.81 
   2  -1  -3   62.24    1.76 
  -2  -1   3   63.92    1.81 
   2  -1  -3   62.47    1.78 
   2  -1  -3   60.23    1.76 
  -2  -1   3   63.57    1.80 
  -2  -1   3   63.30    1.80 
   2  -1  -3   60.99    1.77 
   2  -1  -3   63.38    1.76 
   2   1  -2    7.46    0.28 
   2   1  -2    6.80    0.28 
   2   1  -2    7.73    0.29 
   2   1  -2    7.75    0.28 
   2   1  -2    7.73    0.29 
  -2   1   2    7.57    0.23 
  -2   1   2    7.93    0.26 
  -2   1   2    7.45    0.23 
   2   1  -2    8.07    0.29 
  -2   1   2    7.78    0.25 
  -2   1   2    7.74    0.26 
   2  -1  -2    7.78    0.24 
   2  -1  -2    7.40    0.24 
  -2  -1   2    7.14    0.28 
  -2  -1   2    8.05    0.32 
  -2  -1   2    7.88    0.29 
  -2  -1   2    7.80    0.29 
   2  -1  -2    7.53    0.25 
  -2  -1   2    7.35    0.28 
   2  -1  -2    6.64    0.24 
  -2  -1   2    7.39    0.28 
   2  -1  -2    7.55    0.24 
   2  -1  -2    7.21    0.25 
   2  -1  -2    7.58    0.25 
   2  -1  -2    7.66    0.23 
   2   1  -1   46.36    1.33 
  -2   1   1   47.77    1.29 
   2   1  -1   48.90    1.33 
   2   1  -1   48.60    1.33 
   2   1  -1   47.41    1.33 
   2   1  -1   46.81    1.33 
  -2   1   1   45.89    1.29 
  -2   1   1   47.09    1.31 
  -2   1   1   49.73    1.30 
   2   1  -1   47.26    1.33 
   2   1  -1   46.46    1.33 
  -2   1   1   45.82    1.30 
  -2  -1   1   43.73    1.33 
  -2  -1   1   47.98    1.33 
  -2  -1   1   45.39    1.33 
   2  -1  -1   45.94    1.31 
   2  -1  -1   46.01    1.30 
  -2  -1   1   48.90    1.34 
  -2  -1   1   46.51    1.33 
   2  -1  -1   46.82    1.30 
   2  -1  -1   47.66    1.30 
  -2  -1   1   44.29    1.33 
  -2  -1   1   44.09    1.33 
  -2  -1   1   46.31    1.33 
   2  -1  -1   45.59    1.31 
   2   1   0   34.17    0.97 
  -2   1   0   33.07    0.95 
   2   1   0   33.20    0.96 
  -2   1   0   33.97    0.95 
   2   1   0   33.77    0.96 
   2   1   0   32.87    0.96 
   2   1   0   31.91    0.96 
   2   1   0   33.42    0.96 
  -2   1   0   32.41    0.95 
   2   1   0   34.21    0.96 
  -2   1   0   34.07    0.95 
  -2   1   0   34.08    0.95 
  -2  -1   0   32.02    0.96 
   2  -1   0   32.47    0.95 
  -2  -1   0   33.20    0.96 
   2  -1   0   32.98    0.95 
  -2  -1   0   33.47    0.96 
  -2  -1   0   33.21    0.96 
   2  -1   0   32.10    0.95 
  -2  -1   0   34.04    0.96 
   2  -1   0   32.35    0.95 
  -2   1  -1   67.06    1.87 
  -2   1  -1   66.38    1.87 
  -2   1  -1   69.13    1.88 
   2   1   1   67.26    1.87 
  -2   1  -1   68.38    1.88 
   2   1   1   65.95    1.87 
   2   1   1   65.49    1.88 
   2   1   1   65.81    1.88 
   2   1   1   65.33    1.87 
   2  -1   1   68.26    1.87 
   2  -1   1   66.58    1.88 
   2  -1   1   66.25    1.88 
  -2  -1  -1   65.94    1.87 
   2  -1   1   67.02    1.87 
  -2  -1  -1   66.29    1.88 
  -2  -1  -1   61.53    1.87 
  -2  -1  -1   65.72    1.87 
  -2  -1  -1   66.64    1.87 
  -2   1  -2   17.91    0.58 
  -2   1  -2   18.63    0.58 
  -2   1  -2   18.08    0.58 
   2   1   2   17.95    0.57 
   2   1   2   17.48    0.57 
   2   1   2   16.94    0.57 
   2  -1   2   16.97    0.57 
   2  -1   2   18.39    0.58 
  -2  -1  -2   17.68    0.57 
   2  -1   2   17.59    0.58 
   2  -1   2   18.16    0.59 
  -2  -1  -2   17.56    0.57 
  -2  -1  -2   17.69    0.57 
   2  -1   2   17.70    0.58 
  -2  -1  -2   17.44    0.57 
   2   1   3  201.55    5.53 
  -2   1  -3  191.59    5.53 
   2   1   3  207.59    5.54 
  -2   1  -3  201.56    5.54 
   2   1   3  203.44    5.52 
  -2  -1  -3  195.04    5.52 
  -2  -1  -3  201.05    5.53 
   2  -1   3  179.64    5.54 
   2  -1   3  201.41    5.55 
  -2  -1  -3  205.93    5.53 
   2  -1   3  203.80    5.54 
   2  -1   3  198.93    5.54 
   2   1   4   61.65    1.76 
  -2   1  -4   60.07    1.78 
   2   1   4   61.71    1.78 
  -2   1  -4   59.60    1.79 
  -2   1  -4   59.36    1.78 
   2   1   4   58.35    1.76 
   2   1   4   61.36    1.78 
   2  -1   4   60.00    1.79 
   2  -1   4   60.44    1.78 
  -2  -1  -4   61.33    1.77 
   2  -1   4   57.38    1.77 
   2  -1   4   60.97    1.79 
  -2  -1  -4   58.26    1.77 
  -2  -1  -4   62.36    1.77 
   2   1   5    1.12    0.14 
   2   1   5    0.85    0.15 
   2   1   5    1.09    0.14 
  -2   1  -5    1.24    0.16 
  -2   1  -5    1.01    0.15 
   2   1   5    1.40    0.17 
  -2   1  -5    1.34    0.16 
   2  -1   5    1.35    0.17 
  -2  -1  -5    1.39    0.17 
   2  -1   5    1.33    0.17 
  -2  -1  -5    0.89    0.13 
   2  -1   5    1.72    0.18 
   2  -1   5    1.12    0.17 
  -2  -1  -5    1.39    0.16 
  -2  -1  -5    1.46    0.17 
  -2   1  -6   15.91    0.62 
   2   1   6   15.53    0.60 
   2   1   6   14.98    0.60 
   2   1   6   16.17    0.58 
  -2   1  -6   14.63    0.60 
  -2   1  -6   14.18    0.60 
   2   1   6   15.40    0.57 
  -2  -1  -6   16.22    0.61 
  -2  -1  -6   15.65    0.60 
  -2  -1  -6   16.02    0.60 
  -2  -1  -6   15.05    0.59 
   2  -1   6   15.44    0.61 
   2  -1   6   15.66    0.60 
   2  -1   6   15.67    0.60 
   2  -1   6   15.59    0.62 
   2   1   7   31.37    1.00 
  -2   1  -7   31.06    1.05 
   2   1   7   29.47    1.03 
  -2   1  -7   29.75    1.04 
   2   1   7   29.72    1.00 
  -2   1  -7   28.73    1.03 
   2   1   7   30.23    1.03 
  -2  -1  -7   30.01    1.02 
  -2  -1  -7   29.77    1.02 
   2  -1   7   29.99    1.03 
   2  -1   7   31.09    1.07 
  -2  -1  -7   30.17    1.03 
   2  -1   7   30.46    1.03 
  -2  -1  -7   30.54    1.03 
   2  -1   7   29.41    1.04 
  -2   1  -8    0.57    0.18 
   2   1   8    0.29    0.13 
   2   1   8    0.26    0.14 
   2   1   8    0.30    0.14 
   2   1   8    0.24    0.14 
  -2   1  -8    0.49    0.16 
  -2   1  -8    0.24    0.14 
  -2  -1  -8    0.47    0.16 
   2  -1   8    0.70    0.18 
   2  -1   8    0.25    0.13 
  -2  -1  -8    0.40    0.13 
  -2  -1  -8    0.35    0.14 
   2  -1   8    0.34    0.15 
   2  -1   8    0.28    0.16 
  -2   1  -9   12.55    0.60 
   2   1   9   12.15    0.60 
  -2   1  -9   12.99    0.62 
   2   1   9   12.95    0.60 
   2   1   9   11.98    0.56 
  -2   1  -9   12.90    0.62 
   2  -1   9   12.72    0.62 
  -2  -1  -9   13.72    0.60 
   2  -1   9   11.45    0.58 
  -2  -1  -9   12.64    0.60 
   2  -1   9   12.13    0.58 
  -2  -1  -9   13.17    0.59 
  -2   1 -10    8.05    0.50 
  -2   1 -10    8.29    0.52 
  -2  -1 -10    7.69    0.48 
  -2  -1 -10    8.10    0.47 
   2  -1  10    7.83    0.51 
   2  -1  10    7.95    0.48 
   2  -1  10    8.92    0.54 
  -2  -1 -10    8.72    0.52 
   2   1  11    0.10    0.20 
  -2   1 -11    0.39    0.21 
  -2   1 -11    0.23    0.18 
   2  -1  11    0.50    0.22 
  -2  -1 -11    0.56    0.21 
  -2  -1 -11    0.43    0.18 
   2   1  12    0.00    0.22 
  -2   1 -12    0.24    0.22 
  -2   1 -12    0.20    0.20 
   2  -1  12    0.55    0.25 
  -2  -1 -12    0.39    0.20 
  -2  -1 -12    0.22    0.22 
   2   1  13    0.05    0.23 
  -2   1 -13    0.50    0.27 
  -2   1 -13    0.62    0.25 
  -2  -1 -13    0.31    0.24 
  -2  -1 -13    0.30    0.19 
   2  -1  13    0.08    0.25 
  -2  -1 -13    0.37    0.20 
   2   1  14    0.21    0.26 
  -2   1 -14    0.67    0.27 
  -2   1 -14    0.20    0.26 
   2  -1  14    0.19    0.27 
  -2  -1 -14    0.40    0.23 
  -2  -1 -14    0.36    0.27 
  -2  -1 -14    0.29    0.21 
  -2   1 -15    0.12    0.30 
  -2   1 -15    0.45    0.26 
   2  -1  15    0.11    0.30 
  -2  -1 -15    0.19    0.29 
  -2  -1 -15    0.30    0.22 
  -2   1 -16    3.89    0.57 
  -2   1 -16    3.08    0.44 
   2  -1  16    3.76    0.56 
  -2  -1 -16    3.26    0.53 
  -2  -1 -16    3.39    0.41 
  -2   1 -17    4.84    0.54 
  -2   1 -17    3.87    0.57 
  -2  -1 -17    5.91    0.53 
  -2  -1 -17    5.27    0.65 
  -2   1 -18    0.48    0.30 
  -2  -1 -18    0.24    0.40 
  -2  -1 -18    0.14    0.24 
  -2   1 -19   10.97    0.79 
  -2  -1 -19   10.57    0.66 
  -2  -1 -19   11.81    0.98 
  -2   1 -20    0.83    0.42 
  -2  -1 -20    1.04    0.26 
   2   2 -21    1.54    0.55 
   2   2 -20    0.07    0.29 
   2   2 -20    0.07    0.39 
   2  -2 -20    0.11    0.35 
   2  -2 -20    0.51    0.41 
   2   2 -19    0.60    0.31 
   2   2 -19    0.13    0.32 
   2  -2 -19    0.95    0.41 
   2   2 -18    0.11    0.35 
   2   2 -18    0.29    0.27 
   2  -2 -18    0.22    0.15 
   2  -2 -18    0.03    0.14 
   2  -2 -18   -0.31    0.30 
   2   2 -17    5.85    0.56 
   2   2 -17    5.20    0.61 
   2  -2 -17    5.05    0.37 
   2  -2 -17    5.70    0.39 
   2  -2 -17    5.92    0.63 
   2   2 -16    5.21    0.58 
   2   2 -16    4.09    0.48 
   2  -2 -16    4.74    0.54 
  -2  -2  16    3.84    0.52 
   2  -2 -16    4.12    0.35 
   2  -2 -16    4.37    0.36 
   2   2 -15    0.49    0.29 
   2   2 -15    0.17    0.23 
   2  -2 -15    0.21    0.16 
   2  -2 -15    0.41    0.17 
  -2  -2  15   -0.01    0.24 
   2  -2 -15    0.45    0.26 
   2   2 -14    1.41    0.32 
   2   2 -14    1.29    0.29 
   2  -2 -14    1.66    0.32 
  -2  -2  14    1.57    0.35 
   2  -2 -14    1.64    0.23 
   2  -2 -14    1.38    0.22 
  -2   2  13   17.28    0.80 
   2   2 -13   17.82    0.83 
   2   2 -13   17.83    0.86 
   2  -2 -13   16.09    0.68 
  -2  -2  13   16.98    0.84 
   2  -2 -13   17.94    0.83 
   2   2 -12   -0.12    0.16 
  -2   2  12    0.07    0.17 
   2   2 -12   -0.04    0.18 
  -2  -2  12   -0.12    0.18 
   2  -2 -12    0.01    0.12 
   2  -2 -12   -0.01    0.17 
   2  -2 -12    0.01    0.12 
   2   2 -11   38.19    1.35 
   2   2 -11   35.27    1.34 
  -2   2  11   36.50    1.30 
   2  -2 -11   37.65    1.25 
   2  -2 -11   39.29    1.32 
  -2  -2  11   37.88    1.36 
  -2  -2  11   36.79    1.36 
  -2  -2  11   38.13    1.35 
   2  -2 -11   37.94    1.23 
  -2   2  10   -0.02    0.13 
  -2   2  10    0.12    0.14 
   2   2 -10   -0.02    0.13 
   2   2 -10    0.02    0.15 
   2   2 -10    0.08    0.15 
  -2  -2  10    0.15    0.15 
   2  -2 -10    0.27    0.13 
  -2  -2  10    0.20    0.16 
   2  -2 -10    0.17    0.11 
   2  -2 -10    0.09    0.12 
   2  -2 -10    0.10    0.11 
  -2  -2  10    0.12    0.15 
  -2  -2  10    0.04    0.13 
   2  -2 -10    0.16    0.14 
  -2   2   9    1.97    0.22 
   2   2  -9    1.81    0.25 
  -2   2   9    2.91    0.27 
   2   2  -9    2.39    0.27 
   2   2  -9    1.85    0.24 
  -2  -2   9    1.72    0.25 
  -2  -2   9    1.77    0.23 
   2  -2  -9    1.81    0.22 
  -2  -2   9    2.00    0.26 
   2  -2  -9    2.25    0.20 
  -2  -2   9    1.93    0.24 
   2  -2  -9    2.04    0.21 
  -2   2   8    1.28    0.17 
   2   2  -8    0.90    0.18 
  -2   2   8    1.28    0.18 
   2   2  -8    1.12    0.19 
  -2  -2   8    0.92    0.17 
  -2  -2   8    1.17    0.20 
   2  -2  -8    1.15    0.17 
   2  -2  -8    1.17    0.14 
  -2  -2   8    0.98    0.18 
   2  -2  -8    1.46    0.16 
   2  -2  -8    1.42    0.17 
   2  -2  -8    1.18    0.16 
  -2  -2   8    1.17    0.19 
   2   2  -7    4.27    0.30 
   2   2  -7    4.45    0.31 
  -2   2   7    3.95    0.25 
   2   2  -7    4.25    0.28 
  -2   2   7    4.00    0.25 
   2  -2  -7    3.80    0.24 
  -2  -2   7    2.98    0.26 
   2  -2  -7    3.77    0.23 
  -2  -2   7    4.27    0.31 
   2  -2  -7    3.74    0.25 
   2  -2  -7    3.63    0.24 
  -2  -2   7    4.24    0.28 
   2  -2  -7    4.22    0.22 
  -2  -2   7    3.81    0.27 
   2   2  -6   12.87    0.51 
  -2   2   6   13.06    0.48 
   2   2  -6   13.15    0.53 
  -2   2   6   12.92    0.47 
   2   2  -6   13.03    0.53 
  -2  -2   6   12.24    0.53 
   2  -2  -6   12.22    0.46 
  -2  -2   6   12.76    0.51 
   2  -2  -6   13.10    0.46 
   2  -2  -6   12.66    0.43 
  -2  -2   6   12.85    0.51 
  -2  -2   6   12.69    0.52 
   2  -2  -6   13.11    0.47 
   2  -2  -6   12.44    0.47 
  -2   2   5    0.89    0.11 
   2   2  -5    0.77    0.12 
   2   2  -5    0.85    0.14 
  -2   2   5    1.25    0.12 
   2   2  -5    0.86    0.14 
  -2  -2   5    0.90    0.15 
   2  -2  -5    1.00    0.11 
  -2  -2   5    0.96    0.14 
   2  -2  -5    0.78    0.10 
   2  -2  -5    0.91    0.08 
   2  -2  -5    0.81    0.09 
   2  -2  -5    0.81    0.11 
  -2  -2   5    0.90    0.14 
  -2  -2   5    1.14    0.15 
   2  -2  -5    0.62    0.10 
  -2   2   4    1.57    0.12 
  -2   2   4    1.49    0.12 
   2   2  -4    1.35    0.15 
   2   2  -4    1.42    0.15 
  -2  -2   4    1.82    0.18 
   2  -2  -4    1.54    0.12 
  -2  -2   4    1.33    0.15 
  -2  -2   4    1.74    0.17 
   2  -2  -4    1.58    0.12 
  -2  -2   4    1.40    0.15 
   2  -2  -4    1.61    0.12 
   2  -2  -4    1.62    0.11 
   2  -2  -4    1.79    0.12 
  -2  -2   4    1.25    0.16 
  -2   2   3    7.94    0.27 
   2   2  -3    9.91    0.47 
   2   2  -3    8.13    0.34 
   2   2  -3    8.30    0.34 
  -2   2   3    8.87    0.28 
   2   2  -3    8.10    0.34 
  -2  -2   3    8.61    0.34 
   2  -2  -3    8.19    0.26 
   2  -2  -3    8.01    0.25 
  -2  -2   3    8.77    0.34 
   2  -2  -3    8.49    0.28 
  -2  -2   3    7.19    0.32 
  -2  -2   3    8.51    0.34 
  -2  -2   3    8.16    0.34 
   2  -2  -3    8.28    0.26 
   2  -2  -3    8.27    0.25 
   2  -2  -3    8.37    0.26 
   2   2  -2    5.71    0.25 
   2   2  -2    6.08    0.26 
  -2   2   2    6.13    0.19 
   2   2  -2    5.62    0.25 
   2   2  -2    5.44    0.25 
  -2   2   2    6.10    0.18 
   2   2  -2    5.56    0.25 
  -2   2   2    6.08    0.19 
  -2  -2   2    5.48    0.25 
   2  -2  -2    5.86    0.19 
  -2  -2   2    5.90    0.26 
  -2  -2   2    5.49    0.25 
  -2  -2   2    5.79    0.26 
  -2  -2   2    6.24    0.25 
  -2   2   1   92.92    2.53 
   2   2  -1   91.88    2.58 
   2   2  -1   95.69    2.57 
   2   2  -1   89.61    2.57 
   2   2  -1   94.05    2.58 
  -2  -2   1   91.08    2.57 
   2  -2  -1   89.85    2.53 
  -2  -2   1   91.29    2.58 
  -2  -2   1   89.90    2.57 
  -2  -2   1   92.11    2.57 
  -2  -2   1   94.41    2.57 
  -2  -2   1   92.53    2.58 
  -2  -2   1   91.02    2.58 
  -2   2   0   51.78    1.47 
   2   2   0   52.26    1.49 
  -2   2   0   52.51    1.49 
   2   2   0   55.70    1.51 
   2   2   0   53.91    1.50 
   2   2   0   54.10    1.50 
  -2  -2   0   53.13    1.50 
  -2  -2   0   52.19    1.50 
  -2  -2   0   55.00    1.50 
   2  -2   0   53.60    1.48 
  -2  -2   0   52.76    1.51 
  -2  -2   0   51.83    1.50 
   2  -2   0   53.80    1.48 
   2  -2   0   53.62    1.48 
  -2  -2   0   44.66    1.49 
   2  -2   0   53.32    1.48 
   2  -2   0   51.22    1.49 
  -2  -2   0   54.22    1.51 
   2   2   1    4.80    0.21 
   2   2   1    5.02    0.22 
   2   2   1    5.11    0.21 
  -2   2  -1    4.90    0.21 
  -2   2  -1    5.15    0.22 
   2   2   1    4.97    0.21 
   2  -2   1    4.80    0.22 
   2  -2   1    4.87    0.21 
  -2  -2  -1    4.78    0.22 
   2  -2   1    4.72    0.22 
  -2  -2  -1    5.04    0.21 
  -2  -2  -1    4.98    0.21 
  -2  -2  -1    4.50    0.21 
  -2  -2  -1    4.81    0.21 
   2  -2   1    4.77    0.22 
   2  -2   1    4.79    0.22 
   2   2   2    4.89    0.23 
  -2   2  -2    5.01    0.25 
   2   2   2    5.17    0.22 
   2   2   2    5.39    0.24 
  -2   2  -2    4.66    0.24 
  -2  -2  -2    4.77    0.23 
  -2  -2  -2    4.87    0.22 
   2  -2   2    4.88    0.24 
  -2  -2  -2    5.03    0.22 
  -2  -2  -2    4.89    0.22 
   2  -2   2    4.99    0.25 
  -2  -2  -2    4.85    0.22 
   2  -2   2    4.90    0.25 
   2  -2   2    5.12    0.25 
   2   2   3    5.36    0.24 
  -2   2  -3    5.73    0.27 
  -2   2  -3    5.50    0.28 
   2   2   3    5.30    0.26 
   2   2   3    5.62    0.25 
  -2  -2  -3    4.88    0.24 
   2  -2   3    5.32    0.27 
   2  -2   3    4.96    0.26 
   2  -2   3    5.10    0.27 
  -2  -2  -3    5.38    0.24 
  -2  -2  -3    5.43    0.25 
   2  -2   3    5.63    0.29 
  -2  -2  -3    5.09    0.24 
   2   2   4    3.75    0.23 
  -2   2  -4    3.96    0.26 
   2   2   4    4.24    0.24 
  -2   2  -4    3.82    0.24 
   2   2   4    4.13    0.22 
  -2  -2  -4    3.59    0.23 
   2  -2   4    4.09    0.26 
   2  -2   4    3.90    0.25 
  -2  -2  -4    3.38    0.22 
   2  -2   4    4.21    0.26 
   2  -2   4    3.86    0.25 
  -2  -2  -4    3.96    0.22 
  -2  -2  -4    4.10    0.22 
  -2  -2  -4    3.97    0.22 
  -2   2  -5  200.72    5.61 
   2   2   5  202.47    5.55 
   2   2   5  201.60    5.57 
  -2   2  -5  191.39    5.59 
   2   2   5  195.82    5.57 
   2  -2   5  199.86    5.60 
   2  -2   5  198.76    5.59 
   2  -2   5  205.77    5.77 
  -2  -2  -5  193.06    5.56 
  -2  -2  -5  200.88    5.55 
   2  -2   5  202.10    5.61 
  -2  -2  -5  199.62    5.57 
  -2  -2  -5  194.76    5.55 
  -2  -2  -5  198.77    5.56 
   2  -2   5  200.88    5.60 
  -2   2  -6    0.80    0.15 
   2   2   6    0.61    0.13 
  -2   2  -6    0.76    0.15 
   2   2   6    0.81    0.15 
   2   2   6    0.84    0.16 
  -2  -2  -6    0.57    0.13 
  -2  -2  -6    0.61    0.13 
   2  -2   6    0.89    0.16 
  -2  -2  -6    0.66    0.13 
   2  -2   6    0.53    0.14 
  -2  -2  -6    0.63    0.13 
   2  -2   6    0.69    0.15 
  -2  -2  -6    0.72    0.14 
   2  -2   6    0.43    0.15 
   2   2   7    0.19    0.12 
   2   2   7    0.80    0.17 
   2   2   7    0.32    0.12 
  -2   2  -7    0.35    0.14 
  -2   2  -7    0.48    0.15 
  -2  -2  -7    0.67    0.14 
   2  -2   7    0.32    0.16 
   2  -2   7    0.50    0.16 
  -2  -2  -7    0.44    0.13 
   2  -2   7    0.40    0.14 
  -2  -2  -7    0.41    0.12 
  -2  -2  -7    0.38    0.13 
  -2  -2  -7    0.40    0.12 
   2  -2   7    0.61    0.16 
   2   2   8    4.27    0.32 
   2   2   8    4.24    0.29 
   2   2   8    4.85    0.34 
  -2   2  -8    4.90    0.39 
  -2   2  -8    4.22    0.34 
  -2  -2  -8    5.18    0.34 
   2  -2   8    4.72    0.34 
   2  -2   8    4.06    0.36 
  -2  -2  -8    4.48    0.30 
  -2  -2  -8    4.58    0.31 
   2  -2   8    3.46    0.31 
  -2  -2  -8    4.04    0.31 
  -2  -2  -8    4.96    0.31 
  -2   2  -9   14.69    0.67 
  -2   2  -9   14.42    0.67 
  -2   2  -9   12.85    0.71 
   2   2   9   13.90    0.63 
   2   2   9   14.56    0.65 
   2   2   9   13.76    0.59 
  -2  -2  -9   13.75    0.61 
  -2  -2  -9   13.99    0.60 
   2  -2   9   14.36    0.67 
   2  -2   9   13.75    0.64 
  -2  -2  -9   13.85    0.60 
   2  -2   9   15.74    0.71 
   2  -2   9   14.81    0.65 
  -2  -2  -9   14.13    0.64 
  -2   2 -10    2.64    0.32 
   2   2  10    3.14    0.34 
  -2   2 -10    2.61    0.34 
  -2  -2 -10    3.32    0.31 
  -2  -2 -10    2.85    0.29 
   2  -2  10    3.49    0.38 
   2  -2  10    2.87    0.34 
  -2  -2 -10    3.34    0.32 
  -2  -2 -10    2.98    0.33 
   2  -2  10    2.60    0.34 
  -2   2 -11    0.01    0.18 
  -2   2 -11    0.02    0.17 
   2   2  11    0.03    0.19 
  -2  -2 -11    0.20    0.15 
  -2  -2 -11   -0.01    0.13 
   2  -2  11   -0.13    0.16 
   2  -2  11    0.13    0.20 
  -2  -2 -11   -0.11    0.16 
  -2   2 -12    3.08    0.40 
  -2   2 -12    2.63    0.36 
   2   2  12    1.78    0.31 
  -2  -2 -12    2.70    0.32 
   2  -2  12    1.99    0.36 
  -2  -2 -12    2.06    0.33 
  -2  -2 -12    2.04    0.28 
   2   2  13    2.79    0.41 
  -2   2 -13    3.25    0.42 
  -2  -2 -13    3.29    0.35 
  -2  -2 -13    2.51    0.38 
   2  -2  13    2.50    0.41 
  -2  -2 -13    3.07    0.35 
  -2   2 -14    0.64    0.29 
  -2   2 -14    0.57    0.27 
  -2  -2 -14    0.65    0.22 
   2  -2  14    0.66    0.32 
  -2  -2 -14    0.46    0.28 
  -2  -2 -14    0.27    0.19 
  -2   2 -15    3.96    0.53 
  -2   2 -15    4.34    0.52 
  -2  -2 -15    4.93    0.44 
   2  -2  15    5.50    0.60 
  -2  -2 -15    3.73    0.49 
  -2  -2 -15    5.77    0.48 
  -2   2 -16    1.65    0.42 
  -2   2 -16    1.24    0.35 
  -2  -2 -16    0.89    0.35 
  -2  -2 -16    1.24    0.28 
   2  -2  16    1.07    0.42 
  -2  -2 -16    1.53    0.29 
  -2   2 -17    8.17    0.71 
  -2  -2 -17    5.98    0.68 
  -2  -2 -17    6.96    0.52 
  -2  -2 -17    7.26    0.52 
  -2   2 -18    0.39    0.33 
  -2  -2 -18    1.03    0.43 
  -2  -2 -18    0.92    0.25 
  -2  -2 -18    1.07    0.25 
  -2   2 -19   -0.10    0.30 
  -2  -2 -19    0.10    0.18 
  -2  -2 -19    0.16    0.18 
  -2  -2 -19    0.68    0.45 
  -2   2 -20    0.83    0.38 
   2   3 -21    0.15    0.39 
   2   3 -20    2.35    0.58 
   2   3 -20    2.92    0.50 
   2  -3 -20    2.73    0.38 
   2  -3 -20    2.90    0.52 
   2  -3 -20    2.96    0.57 
   2   3 -19    0.50    0.40 
   2   3 -19    0.23    0.31 
   2  -3 -19    0.32    0.37 
   2  -3 -19    0.47    0.33 
   2   3 -18    1.23    0.42 
   2   3 -18    1.12    0.35 
   2  -3 -18    1.35    0.41 
   2   3 -17    0.31    0.34 
   2   3 -17    0.35    0.29 
  -2  -3  17    0.16    0.31 
   2  -3 -17    0.61    0.32 
   2   3 -16    4.07    0.49 
   2   3 -16    4.16    0.52 
   2  -3 -16    3.98    0.23 
   2  -3 -16    4.37    0.53 
  -2  -3  16    3.16    0.51 
   2  -3 -16    3.74    0.22 
   2   3 -15    4.45    0.54 
   2   3 -15    3.87    0.47 
   2  -3 -15    4.37    0.27 
  -2  -3  15    4.08    0.54 
   2  -3 -15    4.58    0.50 
   2  -3 -15    4.73    0.28 
   2   3 -14    1.90    0.34 
   2   3 -14    2.29    0.39 
   2  -3 -14    1.85    0.20 
   2  -3 -14    2.10    0.20 
  -2  -3  14    2.23    0.38 
   2  -3 -14    1.97    0.33 
   2   3 -13    1.02    0.28 
   2   3 -13    0.85    0.28 
   2  -3 -13    1.10    0.16 
  -2  -3  13    1.17    0.29 
   2  -3 -13    0.75    0.23 
   2  -3 -13    0.93    0.15 
   2  -3 -13    0.82    0.21 
   2   3 -12   19.46    0.88 
   2   3 -12   18.93    0.88 
  -2   3  12   20.60    0.82 
   2  -3 -12   19.28    0.83 
   2  -3 -12   19.50    0.68 
   2  -3 -12   18.86    0.68 
   2  -3 -12   18.45    0.74 
  -2  -3  12   19.36    0.89 
  -2   3  11    4.88    0.37 
   2   3 -11    5.51    0.46 
   2   3 -11    5.21    0.45 
   2  -3 -11    4.77    0.27 
   2  -3 -11    4.65    0.31 
  -2  -3  11    5.30    0.47 
  -2  -3  11    5.67    0.46 
   2  -3 -11    4.74    0.27 
   2  -3 -11    3.71    0.35 
  -2  -3  11    4.19    0.39 
   2   3 -10   13.98    0.66 
  -2   3  10   14.02    0.59 
   2   3 -10   11.58    0.69 
   2   3 -10   13.89    0.67 
  -2  -3  10   12.98    0.62 
   2  -3 -10   12.27    0.56 
  -2  -3  10   13.73    0.65 
   2  -3 -10   13.40    0.48 
   2  -3 -10   12.76    0.53 
   2  -3 -10   13.92    0.60 
  -2  -3  10   12.33    0.61 
   2  -3 -10   13.34    0.57 
  -2  -3  10   12.41    0.64 
   2  -3 -10   13.22    0.49 
   2   3  -9    0.91    0.20 
   2   3  -9    1.20    0.22 
   2   3  -9    1.23    0.22 
  -2   3   9    1.09    0.18 
   2  -3  -9    1.24    0.13 
  -2  -3   9    1.05    0.21 
   2  -3  -9    0.94    0.16 
   2  -3  -9    1.30    0.19 
  -2  -3   9    1.02    0.23 
  -2  -3   9    1.07    0.20 
  -2  -3   9    1.09    0.21 
   2  -3  -9    0.95    0.11 
   2  -3  -9    0.88    0.16 
   2   3  -8    0.34    0.14 
  -2   3   8    0.75    0.14 
   2   3  -8    0.80    0.19 
  -2  -3   8    0.72    0.17 
  -2  -3   8    0.57    0.16 
   2  -3  -8    0.77    0.09 
   2  -3  -8    0.81    0.14 
   2  -3  -8    0.73    0.09 
   2  -3  -8    0.62    0.11 
   2  -3  -8    0.40    0.12 
  -2  -3   8    0.74    0.18 
   2  -3  -8    0.66    0.13 
  -2  -3   8    0.67    0.18 
   2   3  -7    0.06    0.13 
   2   3  -7    0.32    0.14 
  -2   3   7    0.05    0.09 
   2  -3  -7    0.16    0.04 
  -2  -3   7    0.31    0.13 
  -2  -3   7    0.13    0.12 
  -2  -3   7    0.17    0.12 
   2  -3  -7    0.29    0.09 
   2  -3  -7    0.11    0.07 
   2  -3  -7    0.23    0.05 
   2  -3  -7    0.07    0.08 
   2  -3  -7    0.45    0.11 
  -2  -3   7    0.05    0.13 
   2   3  -6    5.39    0.32 
   2   3  -6    5.56    0.33 
  -2   3   6    6.15    0.27 
   2  -3  -6    5.73    0.26 
  -2  -3   6    5.28    0.32 
   2  -3  -6    5.26    0.25 
  -2  -3   6    5.82    0.32 
  -2  -3   6    5.59    0.33 
   2  -3  -6    5.29    0.23 
   2  -3  -6    5.75    0.25 
  -2  -3   6    5.84    0.34 
   2  -3  -6    4.97    0.26 
  -2   3   5    8.25    0.31 
   2   3  -5    8.26    0.39 
   2   3  -5    7.92    0.37 
   2  -3  -5    8.38    0.30 
  -2  -3   5    7.52    0.37 
  -2  -3   5    8.08    0.40 
   2  -3  -5    8.16    0.30 
   2  -3  -5    8.21    0.31 
  -2  -3   5    8.47    0.39 
  -2  -3   5    8.16    0.38 
   2  -3  -5    7.78    0.29 
  -2  -3   5    7.56    0.37 
   2  -3  -5    8.31    0.27 
   2   3  -4    6.13    0.30 
  -2   3   4    6.50    0.24 
   2   3  -4    6.57    0.32 
  -2  -3   4    6.88    0.32 
   2  -3  -4    6.74    0.23 
  -2  -3   4    5.97    0.31 
   2  -3  -4    6.64    0.23 
   2  -3  -4    6.35    0.22 
  -2  -3   4    6.82    0.33 
  -2  -3   4    6.81    0.32 
   2  -3  -4    6.33    0.24 
  -2  -3   4    6.96    0.33 
   2   3  -3   22.18    0.73 
   2   3  -3   23.39    0.76 
   2   3  -3   22.61    0.75 
  -2   3   3   23.10    0.65 
  -2  -3   3   22.86    0.74 
  -2  -3   3   23.35    0.75 
  -2  -3   3   22.48    0.74 
  -2  -3   3   22.68    0.74 
  -2  -3   3   22.83    0.75 
   2  -3  -3   22.38    0.65 
   2   3  -2   56.31    1.67 
   2   3  -2   58.45    1.68 
   2   3  -2   59.82    1.69 
  -2  -3   2   57.54    1.68 
  -2  -3   2   57.80    1.68 
  -2  -3   2   59.94    1.68 
  -2  -3   2   58.73    1.69 
  -2  -3   2   57.41    1.68 
  -2  -3   2   55.90    1.67 
  -2  -3   2   57.15    1.69 
   2   3  -1    0.90    0.10 
   2   3  -1    1.20    0.12 
   2   3  -1    0.99    0.12 
  -2   3   1    1.36    0.08 
  -2  -3   1    1.23    0.12 
  -2  -3   1    1.15    0.12 
  -2  -3   1    1.05    0.12 
  -2  -3   1    1.15    0.12 
  -2  -3   1    1.58    0.12 
  -2  -3   1    0.96    0.11 
   2  -3  -1    1.20    0.08 
  -2  -3   1    1.00    0.12 
   2   3   0   19.33    0.61 
  -2   3   0   19.47    0.56 
   2   3   0   19.08    0.60 
   2   3   0   19.92    0.59 
   2  -3   0   18.73    0.57 
  -2  -3   0   19.55    0.60 
  -2  -3   0   18.78    0.60 
  -2  -3   0   18.94    0.60 
   2  -3   0   19.04    0.58 
  -2  -3   0   19.41    0.61 
   2  -3   0   19.50    0.56 
   2  -3   0   19.71    0.58 
  -2  -3   0   19.34    0.61 
   2  -3   0   18.82    0.58 
  -2  -3   0   18.94    0.59 
   2   3   1   18.35    0.56 
   2   3   1   17.69    0.58 
  -2   3  -1   17.73    0.57 
   2   3   1   18.94    0.58 
  -2  -3  -1   18.32    0.57 
  -2  -3  -1   18.11    0.56 
  -2  -3  -1   18.00    0.56 
   2  -3   1   18.03    0.58 
   2  -3   1   17.87    0.59 
   2  -3   1   17.99    0.58 
  -2  -3  -1   18.72    0.57 
  -2  -3  -1   18.43    0.57 
   2  -3   1   17.58    0.58 
  -2  -3  -1   18.01    0.57 
  -2  -3  -1   18.09    0.58 
   2   3   2    2.44    0.16 
  -2   3  -2    2.20    0.17 
  -2   3  -2    2.55    0.18 
   2   3   2    2.40    0.16 
  -2  -3  -2    2.12    0.14 
   2  -3   2    2.25    0.17 
  -2  -3  -2    2.16    0.14 
   2  -3   2    2.31    0.17 
  -2  -3  -2    2.34    0.15 
  -2  -3  -2    2.43    0.15 
   2  -3   2    1.84    0.16 
  -2  -3  -2    2.35    0.16 
   2  -3   2    1.96    0.16 
  -2  -3  -2    2.09    0.15 
   2  -3   2    1.91    0.16 
   2   3   3   16.79    0.56 
   2   3   3   16.86    0.56 
  -2   3  -3   16.05    0.58 
   2   3   3   16.90    0.54 
  -2   3  -3   17.28    0.60 
   2  -3   3   16.66    0.59 
   2  -3   3   16.91    0.58 
  -2  -3  -3   16.76    0.55 
   2  -3   3   17.67    0.59 
  -2  -3  -3   15.88    0.53 
  -2  -3  -3   16.63    0.56 
  -2  -3  -3   16.61    0.55 
  -2  -3  -3   16.37    0.55 
  -2  -3  -3   16.86    0.54 
   2  -3   3   16.05    0.59 
   2  -3   3   15.06    0.58 
   2   3   4   24.94    0.76 
   2   3   4   23.89    0.79 
  -2   3  -4   24.87    0.84 
  -2   3  -4   23.87    0.81 
   2   3   4   24.63    0.79 
   2  -3   4   23.34    0.82 
  -2  -3  -4   24.13    0.78 
  -2  -3  -4   24.67    0.78 
  -2  -3  -4   23.48    0.78 
   2  -3   4   24.14    0.82 
   2  -3   4   23.79    0.83 
  -2  -3  -4   24.85    0.76 
   2  -3   4   24.74    0.82 
   2   3   5    0.13    0.09 
   2   3   5    0.08    0.08 
  -2   3  -5    0.05    0.10 
  -2   3  -5    0.01    0.10 
   2   3   5    0.03    0.07 
  -2  -3  -5   -0.04    0.06 
   2  -3   5    0.02    0.10 
   2  -3   5   -0.03    0.10 
   2  -3   5   -0.07    0.10 
  -2  -3  -5   -0.03    0.07 
  -2  -3  -5   -0.01    0.07 
  -2  -3  -5   -0.08    0.08 
   2  -3   5    0.00    0.11 
   2  -3   5    0.04    0.11 
  -2  -3  -5   -0.01    0.07 
   2   3   6   53.87    1.60 
   2   3   6   52.01    1.55 
   2   3   6   53.67    1.59 
  -2   3  -6   52.60    1.65 
  -2   3  -6   51.98    1.63 
   2  -3   6   52.01    1.65 
   2  -3   6   49.57    1.63 
  -2  -3  -6   51.40    1.55 
  -2  -3  -6   53.12    1.56 
  -2  -3  -6   49.67    1.58 
   2  -3   6   53.50    1.64 
   2  -3   6   50.70    1.64 
  -2  -3  -6   50.63    1.57 
   2  -3   6   52.90    1.63 
  -2   3  -7   42.65    1.44 
   2   3   7   43.15    1.34 
   2   3   7   43.77    1.39 
  -2   3  -7   44.59    1.43 
   2   3   7   44.31    1.39 
   2  -3   7   42.97    1.42 
   2  -3   7   43.26    1.44 
  -2  -3  -7   42.36    1.39 
  -2  -3  -7   45.65    1.37 
   2  -3   7   42.65    1.45 
   2  -3   7   43.71    1.43 
  -2  -3  -7   43.51    1.38 
  -2  -3  -7   44.98    1.35 
  -2  -3  -7   41.98    1.34 
   2   3   8    2.39    0.26 
   2   3   8    2.07    0.25 
  -2   3  -8    2.35    0.28 
  -2   3  -8    1.81    0.25 
   2  -3   8    1.67    0.25 
  -2  -3  -8    1.81    0.23 
  -2  -3  -8    2.05    0.21 
  -2  -3  -8    2.06    0.22 
   2  -3   8    1.74    0.24 
   2  -3   8    1.85    0.25 
   2  -3   8    1.81    0.25 
  -2  -3  -8    2.50    0.25 
  -2  -3  -8    2.07    0.21 
   2   3   9    0.11    0.19 
  -2   3  -9    0.24    0.17 
  -2   3  -9    0.04    0.16 
   2   3   9   -0.07    0.14 
  -2  -3  -9    0.20    0.12 
  -2  -3  -9    0.12    0.15 
   2  -3   9    0.04    0.16 
  -2  -3  -9    0.16    0.12 
  -2  -3  -9    0.15    0.12 
   2  -3   9   -0.05    0.14 
   2  -3   9    0.03    0.19 
   2  -3   9    0.16    0.15 
   2   3  10    2.19    0.30 
  -2   3 -10    3.41    0.37 
  -2   3 -10    3.02    0.37 
   2  -3  10    3.31    0.36 
  -2  -3 -10    3.39    0.32 
  -2  -3 -10    3.29    0.29 
   2  -3  10    2.68    0.37 
   2  -3  10    3.39    0.38 
  -2  -3 -10    3.18    0.33 
   2  -3  10    3.29    0.36 
  -2   3 -11    4.01    0.43 
  -2   3 -11    3.88    0.42 
   2   3  11    4.27    0.40 
  -2  -3 -11    4.38    0.34 
   2  -3  11    3.54    0.43 
  -2  -3 -11    4.40    0.33 
   2  -3  11    4.73    0.47 
  -2  -3 -11    4.70    0.43 
  -2   3 -12    5.90    0.54 
  -2   3 -12    6.14    0.54 
   2   3  12    4.99    0.46 
  -2  -3 -12    4.99    0.37 
  -2  -3 -12    5.20    0.48 
  -2  -3 -12    4.63    0.36 
   2  -3  12    4.78    0.49 
  -2   3 -13    4.45    0.50 
  -2   3 -13    3.60    0.47 
  -2  -3 -13    4.59    0.38 
   2  -3  13    3.92    0.48 
  -2  -3 -13    4.30    0.36 
  -2  -3 -13    4.30    0.47 
  -2   3 -14    4.68    0.53 
  -2   3 -14    3.26    0.48 
  -2  -3 -14    4.55    0.50 
   2  -3  14    3.93    0.51 
  -2  -3 -14    4.66    0.39 
  -2  -3 -14    4.89    0.39 
  -2   3 -15    4.77    0.57 
  -2   3 -15    5.08    0.58 
   2  -3  15    4.86    0.58 
  -2  -3 -15    4.79    0.53 
  -2  -3 -15    4.45    0.38 
  -2  -3 -15    4.50    0.38 
  -2   3 -16    3.23    0.49 
  -2  -3 -16    2.64    0.47 
   2  -3  16    3.64    0.54 
  -2  -3 -16    3.35    0.33 
  -2  -3 -16    3.48    0.34 
  -2   3 -17    0.05    0.29 
  -2  -3 -17    0.01    0.16 
  -2  -3 -17    0.02    0.16 
   2  -3  17    0.21    0.36 
  -2  -3 -17    0.09    0.33 
  -2   3 -18    0.10    0.32 
  -2  -3 -18   -0.20    0.34 
  -2  -3 -18    0.01    0.12 
  -2  -3 -18    0.04    0.12 
  -2   3 -19    1.68    0.45 
  -2  -3 -19    1.27    0.48 
  -2   3 -20    2.16    0.48 
   2   4 -21    4.65    0.69 
   2   4 -20    0.27    0.34 
   2  -4 -20    0.08    0.20 
   2  -4 -20    0.42    0.41 
   2  -4 -20    0.24    0.35 
   2   4 -19    1.28    0.46 
   2   4 -19    2.12    0.46 
   2  -4 -19    1.61    0.41 
   2  -4 -19    2.86    0.52 
   2  -4 -19    2.02    0.30 
   2   4 -18    0.23    0.31 
   2   4 -18    0.52    0.36 
  -2  -4  18    0.58    0.43 
   2  -4 -18    0.59    0.36 
   2   4 -17   -0.01    0.27 
   2  -4 -17   -0.13    0.27 
  -2  -4  17    0.06    0.35 
   2   4 -16    7.88    0.68 
   2   4 -16    9.16    0.76 
   2  -4 -16    9.54    0.69 
  -2  -4  16    9.54    0.82 
   2   4 -15    1.70    0.39 
   2   4 -15    2.26    0.40 
   2  -4 -15    1.57    0.33 
  -2  -4  15    1.69    0.39 
   2   4 -14   24.02    1.11 
   2   4 -14   24.75    1.13 
   2  -4 -14   26.08    1.06 
  -2  -4  14   24.50    1.13 
   2   4 -13    2.55    0.37 
   2   4 -13    2.09    0.37 
  -2  -4  13    2.19    0.37 
   2  -4 -13    2.01    0.31 
   2  -4 -13    2.27    0.24 
   2   4 -12    0.08    0.19 
   2   4 -12    0.22    0.20 
  -2  -4  12    0.24    0.22 
   2  -4 -12    0.12    0.17 
  -2  -4  12    0.09    0.20 
   2  -4 -12    0.06    0.11 
   2   4 -11    8.20    0.55 
   2   4 -11    8.91    0.56 
  -2   4  11    8.59    0.47 
   2  -4 -11    9.57    0.50 
  -2  -4  11    8.12    0.54 
  -2  -4  11    8.29    0.77 
  -2  -4  11    8.74    0.55 
   2  -4 -11    8.64    0.40 
  -2  -4  11    7.69    0.51 
   2   4 -10   26.44    1.06 
   2   4 -10   26.41    1.04 
  -2   4  10   26.65    0.95 
   2  -4 -10   27.00    0.89 
  -2  -4  10   26.45    1.03 
   2  -4 -10   27.58    0.95 
  -2  -4  10   27.95    1.06 
  -2  -4  10   26.87    1.03 
   2  -4 -10   28.61    0.98 
  -2  -4  10   26.30    1.06 
   2  -4 -10   26.85    0.95 
   2   4  -9   13.95    0.67 
  -2   4   9   14.97    0.58 
   2   4  -9   13.65    0.66 
  -2  -4   9   14.81    0.66 
  -2  -4   9   14.88    0.69 
   2  -4  -9   15.89    0.60 
   2  -4  -9   14.68    0.53 
  -2  -4   9   15.23    0.68 
   2  -4  -9   14.56    0.57 
  -2  -4   9   15.10    0.66 
   2  -4  -9   13.25    0.56 
  -2   4   8   25.82    0.85 
   2   4  -8   24.62    0.94 
   2   4  -8   25.67    0.96 
  -2  -4   8   26.35    0.94 
  -2  -4   8   25.27    0.96 
   2  -4  -8   25.79    0.84 
  -2  -4   8   25.11    0.95 
   2  -4  -8   24.23    0.85 
   2  -4  -8   24.75    0.79 
  -2  -4   8   25.21    0.93 
   2  -4  -8   26.43    0.85 
   2   4  -7    2.36    0.26 
   2   4  -7    2.71    0.26 
  -2   4   7    2.60    0.19 
  -2  -4   7    2.63    0.27 
   2  -4  -7    2.57    0.18 
   2  -4  -7    2.32    0.19 
  -2  -4   7    2.31    0.25 
  -2  -4   7    2.70    0.29 
  -2  -4   7    2.28    0.24 
   2  -4  -7    2.33    0.19 
   2  -4  -7    2.55    0.15 
  -2  -4   7    2.21    0.25 
  -2   4   6    0.19    0.08 
   2   4  -6    0.18    0.12 
   2   4  -6    0.20    0.13 
  -2  -4   6    0.10    0.11 
  -2  -4   6    0.29    0.13 
   2  -4  -6    0.27    0.07 
   2  -4  -6    0.16    0.04 
  -2  -4   6    0.31    0.12 
   2  -4  -6    0.12    0.04 
   2  -4  -6    0.26    0.08 
   2  -4  -6    0.24    0.08 
   2  -4  -6    0.23    0.07 
  -2  -4   6    0.25    0.13 
  -2  -4   6    0.20    0.13 
   2   4  -5   35.96    1.20 
  -2   4   5   39.06    1.11 
   2   4  -5   39.66    1.24 
   2  -4  -5   37.21    1.10 
  -2  -4   5   36.06    1.22 
   2  -4  -5   38.97    1.10 
  -2  -4   5   41.31    1.24 
  -2  -4   5   38.16    1.22 
  -2  -4   5   38.50    1.24 
  -2  -4   5   38.00    1.21 
   2  -4  -5   38.49    1.10 
   2  -4  -5   37.47    1.11 
   2   4  -4    0.19    0.11 
   2   4  -4    0.12    0.10 
   2   4  -4    0.09    0.10 
  -2   4   4    0.27    0.05 
  -2  -4   4    0.25    0.10 
  -2  -4   4    0.14    0.11 
  -2  -4   4    0.37    0.12 
   2  -4  -4    0.20    0.05 
  -2  -4   4    0.14    0.11 
  -2  -4   4    0.29    0.11 
   2  -4  -4    0.24    0.03 
   2   4  -3   59.88    1.75 
   2   4  -3   58.81    1.77 
   2   4  -3   60.12    1.77 
  -2  -4   3   57.18    1.75 
  -2  -4   3   62.54    1.76 
  -2  -4   3   59.77    1.76 
  -2  -4   3   59.90    1.76 
  -2  -4   3   59.81    1.77 
  -2  -4   3   58.78    1.75 
   2   4  -2   43.84    1.31 
   2   4  -2   42.93    1.29 
  -2  -4   2   43.75    1.31 
  -2  -4   2   44.25    1.31 
  -2  -4   2   42.33    1.31 
  -2  -4   2   41.79    1.31 
  -2  -4   2   43.86    1.30 
  -2  -4   2   44.03    1.30 
  -2  -4   2   45.77    1.30 
   2   4  -1    0.04    0.08 
   2   4  -1    0.04    0.07 
  -2  -4   1    0.13    0.07 
  -2  -4   1    0.07    0.08 
   2  -4  -1    0.08    0.05 
  -2  -4   1    0.03    0.07 
  -2  -4   1    0.05    0.08 
  -2  -4   1   -0.04    0.08 
  -2  -4   1    0.01    0.02 
  -2  -4   1    0.14    0.07 
   2   4   0    5.75    0.23 
   2   4   0    5.79    0.26 
   2   4   0    6.32    0.26 
  -2  -4   0    5.84    0.26 
  -2  -4   0    6.10    0.27 
  -2  -4   0    5.86    0.24 
   2  -4   0    5.90    0.24 
   2  -4   0    5.67    0.22 
  -2  -4   0    5.99    0.24 
   2  -4   0    5.87    0.23 
  -2  -4   0    6.22    0.25 
  -2  -4   0    5.43    0.24 
   2  -4   0    5.63    0.22 
   2   4   1    0.34    0.06 
   2   4   1    0.30    0.08 
  -2   4  -1    0.22    0.07 
   2  -4   1    0.15    0.08 
  -2  -4  -1    0.28    0.07 
  -2  -4  -1    0.36    0.08 
   2  -4   1    0.19    0.08 
   2  -4   1    0.24    0.07 
  -2  -4  -1    0.32    0.06 
  -2  -4  -1    0.13    0.08 
   2  -4   1    0.40    0.08 
   2  -4   1    0.41    0.08 
  -2  -4  -1    0.38    0.08 
  -2  -4  -1    0.31    0.08 
  -2  -4  -1    0.34    0.06 
   2   4   2   91.88    2.57 
  -2   4  -2   91.86    2.59 
   2   4   2   92.65    2.58 
   2   4   2   89.64    2.58 
  -2  -4  -2   91.10    2.53 
  -2  -4  -2   92.48    2.57 
  -2  -4  -2   92.45    2.57 
  -2  -4  -2   89.00    2.58 
  -2  -4  -2   89.76    2.53 
   2  -4   2   87.23    2.61 
   2  -4   2   94.93    2.61 
  -2  -4  -2   92.51    2.56 
   2  -4   2   91.28    2.60 
   2  -4   2   89.01    2.60 
   2  -4   2   94.69    2.60 
  -2  -4  -2   89.19    2.57 
  -2   4  -3   25.16    0.85 
   2   4   3   26.32    0.81 
  -2   4  -3   24.79    0.83 
   2   4   3   26.51    0.81 
  -2  -4  -3   25.96    0.76 
   2  -4   3   26.26    0.84 
   2  -4   3   25.49    0.85 
  -2  -4  -3   25.53    0.80 
   2  -4   3   25.87    0.86 
   2  -4   3   24.61    0.83 
  -2  -4  -3   25.88    0.79 
  -2  -4  -3   25.51    0.80 
  -2  -4  -3   25.46    0.76 
   2  -4   3   25.71    0.85 
   2  -4   3   25.52    0.85 
  -2  -4  -3   25.13    0.81 
   2   4   4   20.02    0.66 
  -2   4  -4   19.94    0.71 
  -2   4  -4   19.58    0.69 
   2   4   4   19.68    0.65 
   2  -4   4   18.96    0.70 
  -2  -4  -4   18.63    0.65 
  -2  -4  -4   20.27    0.64 
   2  -4   4   19.73    0.70 
  -2  -4  -4   19.59    0.61 
   2  -4   4   19.02    0.71 
  -2  -4  -4   19.19    0.65 
  -2  -4  -4   19.17    0.60 
   2  -4   4   18.64    0.69 
  -2  -4  -4   19.88    0.71 
   2  -4   4   20.07    0.71 
   2   4   5   22.52    0.77 
   2   4   5   23.20    0.77 
  -2   4  -5   23.03    0.82 
  -2   4  -5   22.22    0.83 
  -2  -4  -5   23.50    0.72 
  -2  -4  -5   22.70    0.76 
   2  -4   5   24.26    0.83 
   2  -4   5   23.87    0.85 
  -2  -4  -5   23.54    0.72 
  -2  -4  -5   22.56    0.77 
   2  -4   5   22.64    0.81 
   2  -4   5   21.85    0.82 
   2  -4   5   22.86    0.82 
  -2  -4  -5   22.31    0.75 
   2   4   6   14.65    0.58 
  -2   4  -6   15.03    0.64 
   2   4   6   15.71    0.59 
  -2   4  -6   15.18    0.63 
   2  -4   6   16.01    0.63 
  -2  -4  -6   15.45    0.58 
  -2  -4  -6   15.04    0.56 
   2  -4   6   13.21    0.62 
  -2  -4  -6   17.05    0.54 
   2  -4   6   15.29    0.64 
  -2  -4  -6   14.35    0.58 
   2  -4   6   16.68    0.67 
   2  -4   6   15.35    0.64 
  -2  -4  -6   15.96    0.53 
  -2   4  -7   19.47    0.79 
   2   4   7   21.27    0.76 
   2   4   7   19.82    0.75 
  -2   4  -7   20.18    0.82 
   2  -4   7   20.39    0.79 
  -2  -4  -7   20.35    0.69 
   2  -4   7   19.85    0.81 
   2  -4   7   21.09    0.82 
  -2  -4  -7   20.18    0.74 
  -2  -4  -7   21.49    0.73 
  -2  -4  -7   20.83    0.69 
   2  -4   7   20.61    0.81 
  -2  -4  -7   20.71    0.75 
   2  -4   7   19.82    0.82 
   2   4   8   47.01    1.50 
   2   4   8   48.27    1.51 
  -2   4  -8   45.20    1.57 
  -2   4  -8   47.21    1.57 
  -2  -4  -8   46.25    1.47 
  -2  -4  -8   44.41    1.42 
   2  -4   8   47.99    1.60 
   2  -4   8   45.65    1.56 
   2  -4   8   49.50    1.59 
  -2  -4  -8   49.39    1.43 
  -2  -4  -8   47.29    1.51 
   2  -4   8   45.38    1.58 
   2   4   9   14.53    0.65 
  -2   4  -9   15.12    0.72 
  -2   4  -9   15.03    0.71 
  -2  -4  -9   15.74    0.58 
  -2  -4  -9   15.61    0.67 
   2  -4   9   15.35    0.73 
  -2  -4  -9   14.73    0.61 
   2  -4   9   15.48    0.70 
   2  -4   9   14.54    0.71 
  -2  -4  -9   15.00    0.57 
   2  -4   9   14.02    0.69 
  -2   4 -10    0.40    0.20 
   2   4  10    0.62    0.20 
  -2   4 -10    0.53    0.21 
  -2  -4 -10    0.28    0.18 
  -2  -4 -10    0.46    0.13 
   2  -4  10    0.61    0.22 
  -2  -4 -10    0.55    0.14 
  -2  -4 -10    0.49    0.15 
   2  -4  10    0.39    0.21 
   2  -4  10    0.26    0.19 
   2  -4  10    0.22    0.19 
  -2   4 -11    2.47    0.36 
   2   4  11    3.38    0.36 
  -2   4 -11    3.03    0.38 
   2  -4  11    3.31    0.42 
   2  -4  11    3.40    0.40 
  -2  -4 -11    2.90    0.25 
  -2  -4 -11    3.20    0.27 
   2  -4  11    2.76    0.54 
  -2  -4 -11    2.85    0.34 
  -2  -4 -11    2.95    0.29 
  -2   4 -12    1.38    0.32 
  -2   4 -12    1.09    0.30 
  -2  -4 -12    1.34    0.28 
  -2  -4 -12    1.05    0.18 
   2  -4  12    1.24    0.31 
  -2  -4 -12    1.12    0.19 
  -2   4 -13   14.01    0.81 
  -2   4 -13   13.26    0.79 
   2  -4  13   13.89    0.81 
  -2  -4 -13   13.91    0.76 
  -2  -4 -13   12.96    0.56 
  -2  -4 -13   12.68    0.56 
  -2   4 -14    1.58    0.36 
  -2   4 -14    1.59    0.39 
  -2  -4 -14    1.94    0.37 
   2  -4  14    2.23    0.44 
  -2  -4 -14    1.76    0.22 
  -2  -4 -14    1.77    0.22 
  -2   4 -15   10.08    0.76 
  -2  -4 -15    8.90    0.44 
   2  -4  15    8.97    0.80 
  -2  -4 -15   11.97    0.76 
  -2  -4 -15   10.20    0.45 
  -2   4 -16    1.03    0.38 
  -2  -4 -16    0.69    0.12 
   2  -4  16    0.06    0.33 
  -2  -4 -16    0.96    0.37 
  -2   4 -17    0.29    0.34 
  -2  -4 -17    0.25    0.32 
   2  -4  17    0.68    0.40 
  -2   4 -18    8.68    0.79 
   2  -4  18    8.46    0.87 
  -2  -4 -18   10.19    0.87 
  -2   4 -19    0.61    0.37 
  -2  -4 -19    1.34    0.49 
  -2   4 -20    2.64    0.53 
   2   5 -21   -0.08    0.40 
   2   5 -20    0.61    0.38 
   2  -5 -20    1.19    0.40 
   2   5 -19    0.21    0.33 
   2   5 -19    0.71    0.43 
   2  -5 -19    0.09    0.35 
   2  -5 -19    0.37    0.33 
   2  -5 -19    0.12    0.15 
   2   5 -18    0.34    0.33 
   2   5 -18   -0.11    0.32 
   2  -5 -18   -0.32    0.30 
  -2  -5  18    0.04    0.37 
   2  -5 -18    0.02    0.15 
   2   5 -17    9.60    0.78 
   2   5 -17   10.01    0.86 
   2  -5 -17   11.34    0.77 
   2  -5 -17    9.95    0.50 
  -2  -5  17    8.49    0.82 
   2   5 -16    3.01    0.46 
  -2  -5  16    3.46    0.56 
   2  -5 -16    3.98    0.49 
   2   5 -15   16.50    0.94 
   2   5 -15   15.87    0.91 
   2  -5 -15   17.01    0.85 
  -2  -5  15   15.42    0.92 
   2  -5 -15   15.79    0.65 
   2   5 -14    0.27    0.28 
   2   5 -14    0.28    0.27 
   2  -5 -14    0.38    0.14 
  -2  -5  14    0.39    0.28 
   2  -5 -14    0.26    0.21 
   2   5 -13    7.28    0.59 
   2   5 -13    8.37    0.62 
  -2  -5  13    8.89    0.63 
   2  -5 -13    9.27    0.56 
   2  -5 -13    8.80    0.41 
   2   5 -12    3.27    0.39 
   2   5 -12    3.33    0.40 
  -2  -5  12    3.31    0.40 
  -2  -5  12    3.72    0.43 
   2  -5 -12    3.21    0.33 
   2  -5 -12    3.54    0.25 
   2   5 -11    1.81    0.30 
   2   5 -11    1.73    0.32 
   2  -5 -11    2.13    0.18 
  -2  -5  11    2.46    0.34 
  -2  -5  11    2.21    0.33 
   2  -5 -11    1.78    0.25 
  -2  -5  11    2.26    0.32 
  -2  -5  11    2.28    0.36 
   2   5 -10    0.17    0.18 
  -2   5  10    0.04    0.12 
   2   5 -10    0.31    0.20 
  -2  -5  10    0.27    0.19 
   2  -5 -10    0.16    0.12 
   2  -5 -10    0.15    0.12 
   2  -5 -10    0.38    0.14 
  -2  -5  10    0.15    0.19 
  -2  -5  10    0.20    0.18 
   2  -5 -10    0.26    0.09 
  -2  -5  10   -0.02    0.17 
   2   5  -9   34.54    1.21 
  -2   5   9   33.97    1.08 
   2   5  -9   33.18    1.22 
  -2  -5   9   31.97    1.21 
  -2  -5   9   32.33    1.20 
   2  -5  -9   31.88    1.07 
   2  -5  -9   31.17    1.08 
   2  -5  -9   34.20    1.08 
  -2  -5   9   33.76    1.20 
  -2  -5   9   34.01    1.20 
   2  -5  -9   33.75    0.99 
  -2   5   8   21.80    0.72 
   2   5  -8   21.16    0.85 
   2   5  -8   19.99    0.82 
   2  -5  -8   20.96    0.72 
  -2  -5   8   20.24    0.84 
   2  -5  -8   21.63    0.61 
   2  -5  -8   20.11    0.71 
  -2  -5   8   22.14    0.84 
  -2  -5   8   20.57    0.82 
   2  -5  -8   21.42    0.73 
  -2  -5   8   20.87    0.84 
  -2  -5   8   20.31    0.86 
   2   5  -7   12.09    0.57 
   2   5  -7   13.14    0.60 
   2  -5  -7   13.14    0.47 
  -2  -5   7   13.81    0.58 
   2  -5  -7   11.96    0.45 
  -2  -5   7   12.64    0.58 
   2  -5  -7   12.93    0.46 
  -2  -5   7   13.13    0.59 
  -2  -5   7   12.53    0.58 
   2  -5  -7   13.08    0.47 
  -2  -5   7   13.22    0.60 
  -2   5   6    3.36    0.17 
   2   5  -6    3.12    0.29 
   2   5  -6    2.74    0.25 
   2  -5  -6    3.13    0.18 
   2  -5  -6    3.35    0.17 
  -2  -5   6    3.24    0.30 
  -2  -5   6    2.74    0.26 
  -2  -5   6    2.91    0.27 
  -2  -5   6    3.91    0.31 
   2  -5  -6    3.12    0.16 
   2  -5  -6    3.29    0.17 
   2   5  -5   32.02    1.06 
  -2   5   5   31.02    0.89 
   2   5  -5   30.70    1.05 
   2   5  -5   29.13    1.02 
  -2  -5   5   31.22    1.06 
   2  -5  -5   30.46    0.90 
   2  -5  -5   30.90    0.89 
  -2  -5   5   31.87    1.03 
  -2  -5   5   30.15    1.04 
   2  -5  -5   32.02    0.89 
  -2  -5   5   30.56    1.04 
   2  -5  -5   31.51    0.89 
  -2  -5   5   29.60    1.03 
   2   5  -4   32.48    1.08 
   2   5  -4   32.80    1.08 
   2   5  -4   33.05    1.06 
  -2  -5   4   33.62    1.07 
  -2  -5   4   33.72    1.09 
  -2  -5   4   31.99    1.06 
   2  -5  -4   32.53    0.92 
  -2  -5   4   33.27    1.07 
  -2  -5   4   32.61    1.07 
   2   5  -3   46.69    1.38 
   2   5  -3   45.88    1.40 
   2   5  -3   46.64    1.41 
  -2  -5   3   45.01    1.39 
  -2  -5   3   44.09    1.38 
  -2  -5   3   44.46    1.39 
  -2  -5   3   46.99    1.40 
  -2  -5   3   44.81    1.40 
  -2  -5   3   44.99    1.40 
   2   5  -2   17.76    0.63 
   2   5  -2   17.95    0.61 
  -2  -5   2   18.13    0.63 
  -2  -5   2   18.39    0.62 
  -2  -5   2   18.06    0.64 
  -2  -5   2   17.82    0.63 
  -2  -5   2   17.50    0.61 
   2  -5  -2   18.52    0.52 
  -2  -5   2   18.50    0.63 
  -2   5   1   81.81    2.21 
   2   5  -1   80.79    2.29 
   2   5  -1   81.38    2.26 
   2  -5  -1   78.35    2.22 
   2  -5  -1   80.37    2.20 
   2  -5  -1   79.17    2.19 
  -2  -5   1   78.63    2.28 
  -2  -5   1   76.71    2.27 
  -2  -5   1   79.91    2.26 
  -2  -5   1   77.81    2.27 
  -2  -5   1   78.67    2.29 
  -2  -5   1   81.10    2.27 
   2   5   0   28.33    0.83 
   2   5   0   27.90    0.87 
   2  -5   0   27.53    0.82 
  -2  -5   0   28.03    0.86 
  -2  -5   0   28.05    0.83 
  -2  -5   0   28.21    0.87 
  -2  -5   0   28.21    0.87 
  -2  -5   0   27.76    0.86 
  -2  -5   0   27.83    0.83 
  -2  -5   0   27.92    0.87 
   2  -5   0   26.95    0.83 
   2  -5   0   27.94    0.83 
   2  -5   0   28.64    0.85 
   2   5   1   64.22    1.84 
   2   5   1   65.70    1.84 
  -2   5  -1   65.24    1.82 
  -2  -5  -1   64.22    1.83 
   2  -5   1   64.23    1.84 
  -2  -5  -1   63.01    1.78 
  -2  -5  -1   63.22    1.78 
  -2  -5  -1   63.47    1.85 
  -2  -5  -1   65.01    1.83 
   2  -5   1   61.24    1.84 
  -2  -5  -1   64.99    1.83 
   2  -5   1   65.22    1.82 
  -2  -5  -1   63.64    1.84 
   2  -5   1   62.12    1.85 
   2  -5   1   63.35    1.84 
   2   5   2    0.34    0.09 
  -2   5  -2    0.35    0.09 
   2  -5   2    0.39    0.10 
   2  -5   2    0.03    0.05 
  -2  -5  -2    0.50    0.09 
   2  -5   2    0.23    0.09 
  -2  -5  -2    0.31    0.09 
   2  -5   2    0.43    0.09 
  -2  -5  -2    0.48    0.09 
   2  -5   2    0.30    0.11 
  -2  -5  -2    0.38    0.09 
  -2   5  -3   61.30    1.79 
   2   5   3   56.51    1.65 
  -2   5  -3   56.93    1.68 
   2  -5   3   57.18    1.70 
   2  -5   3   55.14    1.71 
   2  -5   3   55.25    1.69 
  -2  -5  -3   54.87    1.62 
  -2  -5  -3   55.75    1.64 
  -2  -5  -3   56.99    1.66 
  -2  -5  -3   56.45    1.65 
   2  -5   3   58.42    1.70 
   2  -5   3   56.90    1.70 
   2  -5   3   55.11    1.70 
  -2   5  -4   14.18    0.58 
  -2   5  -4   13.88    0.56 
   2   5   4   14.00    0.51 
   2  -5   4   15.36    0.58 
  -2  -5  -4   14.37    0.51 
  -2  -5  -4   14.05    0.48 
  -2  -5  -4   14.45    0.52 
  -2  -5  -4   14.96    0.52 
   2  -5   4   14.58    0.58 
   2  -5   4   14.84    0.57 
   2  -5   4   14.80    0.59 
   2  -5   4   14.38    0.58 
  -2   5  -5   22.38    0.83 
   2   5   5   22.97    0.75 
  -2   5  -5   22.59    0.81 
  -2  -5  -5   21.43    0.75 
   2  -5   5   23.33    0.83 
  -2  -5  -5   22.54    0.72 
   2  -5   5   22.84    0.83 
   2  -5   5   23.00    0.82 
  -2  -5  -5   21.51    0.75 
   2  -5   5   23.10    0.83 
   2  -5   5   21.17    0.82 
   2   5   6   -0.13    0.08 
  -2   5  -6    0.06    0.13 
  -2   5  -6    0.06    0.12 
   2  -5   6    0.06    0.12 
   2  -5   6   -0.04    0.13 
  -2  -5  -6    0.04    0.05 
  -2  -5  -6   -0.01    0.04 
   2  -5   6    0.02    0.11 
   2  -5   6    0.02    0.13 
  -2  -5  -6    0.05    0.07 
   2  -5   6    0.00    0.13 
  -2  -5  -6    0.00    0.09 
  -2  -5  -6   -0.01    0.08 
  -2   5  -7    4.37    0.35 
   2   5   7    4.37    0.29 
  -2   5  -7    4.28    0.35 
   2  -5   7    4.04    0.35 
  -2  -5  -7    4.41    0.26 
   2  -5   7    3.69    0.33 
   2  -5   7    3.41    0.32 
   2  -5   7    4.15    0.36 
  -2  -5  -7    4.11    0.29 
  -2  -5  -7    3.50    0.27 
   2  -5   7    4.31    0.38 
  -2  -5  -7    4.20    0.19 
  -2  -5  -7    4.33    0.19 
  -2   5  -8   13.97    0.67 
  -2   5  -8   14.82    0.70 
   2   5   8   16.23    0.63 
   2  -5   8   13.91    0.68 
  -2  -5  -8   15.57    0.63 
  -2  -5  -8   14.90    0.49 
  -2  -5  -8   15.19    0.61 
   2  -5   8   14.91    0.70 
   2  -5   8   15.49    0.73 
  -2  -5  -8   14.90    0.49 
   2  -5   8   14.05    0.67 
   2  -5   8   15.08    0.69 
  -2  -5  -8   14.89    0.57 
  -2   5  -9   51.83    1.79 
  -2   5  -9   54.52    1.83 
   2   5   9   57.45    1.73 
  -2  -5  -9   54.30    1.57 
  -2  -5  -9   52.60    1.66 
  -2  -5  -9   55.31    1.57 
   2  -5   9   51.91    1.80 
   2  -5   9   53.19    1.82 
  -2  -5  -9   55.60    1.74 
   2  -5   9   54.02    1.84 
   2  -5   9   54.60    1.80 
  -2   5 -10   -0.11    0.18 
   2   5  10   -0.17    0.14 
  -2   5 -10    0.00    0.18 
  -2  -5 -10    0.11    0.08 
   2  -5  10   -0.07    0.16 
   2  -5  10   -0.02    0.17 
   2  -5  10    0.12    0.20 
   2  -5  10   -0.01    0.19 
  -2  -5 -10    0.14    0.08 
  -2  -5 -10    0.07    0.11 
  -2  -5 -10    0.11    0.15 
  -2   5 -11    9.99    0.64 
  -2   5 -11    9.54    0.63 
  -2  -5 -11    8.87    0.48 
   2  -5  11   10.07    0.62 
  -2  -5 -11   10.55    0.39 
  -2  -5 -11   10.09    0.58 
   2  -5  11   10.21    0.67 
  -2  -5 -11   10.31    0.38 
   2  -5  11    8.70    0.61 
  -2   5 -12    2.88    0.42 
  -2   5 -12    3.45    0.45 
  -2  -5 -12    4.01    0.42 
  -2  -5 -12    3.92    0.21 
  -2  -5 -12    3.76    0.21 
   2  -5  12    2.96    0.45 
   2  -5  12    3.56    0.43 
   2  -5  13    1.46    0.35 
  -2  -5 -13    1.67    0.31 
  -2  -5 -14    4.07    0.47 
   2  -5  14    3.20    0.48 
  -2  -5 -15   -0.03    0.25 
   2  -5  15    0.02    0.32 
  -2  -5 -16    0.31    0.31 
   2  -5  16    0.04    0.38 
  -2  -5 -17    4.56    0.59 
   2  -5  17    3.67    0.62 
   2  -5  18    0.73    0.44 
  -2  -5 -18    0.95    0.42 
  -2  -5 -19   10.08    1.02 
   2  -6 -20    0.00    0.31 
   2   6 -19    0.53    0.43 
   2  -6 -19    0.61    0.35 
  -2  -6  19    0.25    0.46 
   2  -6 -19    0.76    0.38 
   2   6 -18    5.01    0.67 
   2  -6 -18    7.01    0.69 
   2  -6 -18    5.56    0.57 
  -2  -6  18    4.94    0.72 
   2   6 -17    0.26    0.38 
  -2  -6  17    1.26    0.43 
   2  -6 -17    1.16    0.36 
   2   6 -16    9.47    0.86 
  -2  -6  16   10.34    0.89 
   2  -6 -16   11.63    0.73 
   2  -6 -16   10.50    0.39 
   2  -6 -16   10.72    0.39 
   2  -6 -15    0.20    0.10 
   2  -6 -15    0.19    0.10 
   2  -6 -15    0.18    0.24 
  -2  -6  15    0.08    0.33 
  -2  -6  14    1.33    0.40 
   2  -6 -14    1.76    0.16 
   2  -6 -14    1.98    0.33 
   2  -6 -14    1.55    0.15 
   2   6 -13    4.83    0.54 
   2   6 -13    4.31    0.49 
   2  -6 -13    4.98    0.43 
   2  -6 -13    4.11    0.22 
  -2  -6  13    4.02    0.50 
   2  -6 -13    4.47    0.23 
   2   6 -12    3.58    0.43 
   2   6 -12    2.53    0.38 
  -2  -6  12    3.44    0.45 
   2  -6 -12    2.65    0.31 
   2  -6 -12    3.16    0.17 
   2  -6 -12    3.02    0.17 
  -2  -6  12    2.33    0.37 
   2   6 -11    5.88    0.53 
   2   6 -11    6.81    0.55 
  -2  -6  11    6.87    0.51 
  -2  -6  11    6.36    0.56 
   2  -6 -11    6.97    0.42 
  -2  -6  11    6.87    0.53 
  -2  -6  11    5.57    0.50 
   2   6 -10    0.22    0.19 
   2   6 -10    0.48    0.21 
   2  -6 -10    0.24    0.12 
  -2  -6  10    0.29    0.21 
  -2  -6  10    0.14    0.18 
  -2  -6  10    0.54    0.22 
  -2  -6  10    0.23    0.19 
   2  -6 -10    0.32    0.14 
  -2   6   9    2.92    0.23 
   2   6  -9    2.57    0.31 
   2   6  -9    3.01    0.34 
  -2  -6   9    2.95    0.33 
  -2  -6   9    2.74    0.35 
   2  -6  -9    2.63    0.22 
   2  -6  -9    2.49    0.23 
  -2  -6   9    2.51    0.32 
   2  -6  -9    2.86    0.23 
  -2  -6   9    3.18    0.35 
   2   6  -8   46.77    1.58 
  -2   6   8   49.03    1.43 
   2   6  -8   48.54    1.62 
  -2  -6   8   49.51    1.64 
   2  -6  -8   47.84    1.45 
  -2  -6   8   48.60    1.61 
   2  -6  -8   47.82    1.44 
   2  -6  -8   47.47    1.44 
  -2  -6   8   47.78    1.59 
  -2  -6   8   45.84    1.58 
   2  -6  -8   48.47    1.44 
   2   6  -7    0.97    0.19 
  -2   6   7    1.47    0.13 
   2   6  -7    1.55    0.24 
   2  -6  -7    1.14    0.12 
   2  -6  -7    1.40    0.14 
  -2  -6   7    1.08    0.22 
  -2  -6   7    1.43    0.23 
  -2  -6   7    1.19    0.22 
  -2  -6   7    1.13    0.20 
   2  -6  -7    1.38    0.13 
   2  -6  -7    1.09    0.12 
  -2  -6   7    1.32    0.21 
   2   6  -6   24.75    0.95 
  -2   6   6   26.94    0.77 
   2   6  -6   24.45    0.91 
   2   6  -6   27.20    0.97 
  -2  -6   6   26.85    0.97 
   2  -6  -6   25.30    0.78 
  -2  -6   6   27.66    0.96 
  -2  -6   6   26.13    0.94 
  -2  -6   6   25.05    0.94 
   2  -6  -6   26.87    0.78 
  -2  -6   6   26.35    0.94 
   2  -6  -6   25.03    0.78 
   2  -6  -6   25.46    0.78 
   2   6  -5    0.33    0.13 
   2   6  -5    0.24    0.12 
   2   6  -5    0.32    0.13 
   2  -6  -5    0.31    0.04 
  -2  -6   5    0.24    0.13 
  -2  -6   5    0.50    0.15 
  -2  -6   5    0.30    0.12 
  -2  -6   5    0.37    0.15 
   2  -6  -5    0.41    0.06 
   2  -6  -5    0.33    0.04 
  -2  -6   5    0.22    0.12 
   2  -6  -5    0.33    0.05 
   2   6  -4   20.47    0.73 
   2   6  -4   20.78    0.76 
   2   6  -4   21.63    0.77 
  -2  -6   4   21.25    0.75 
  -2  -6   4   21.04    0.74 
  -2  -6   4   21.16    0.76 
  -2  -6   4   19.76    0.75 
  -2  -6   4   20.31    0.74 
  -2  -6   4   19.72    0.74 
   2   6  -3    0.21    0.12 
   2   6  -3    0.21    0.10 
  -2  -6   3    0.24    0.11 
  -2  -6   3    0.13    0.12 
  -2  -6   3    0.06    0.09 
  -2  -6   3    0.27    0.11 
  -2  -6   3    0.14    0.10 
  -2  -6   3    0.10    0.10 
  -2  -6   3    0.36    0.11 
   2   6  -2   59.80    1.72 
   2   6  -2   60.29    1.76 
  -2  -6   2   57.91    1.72 
  -2  -6   2   60.61    1.75 
   2  -6  -2   57.74    1.63 
  -2  -6   2   59.88    1.74 
  -2  -6   2   56.32    1.74 
  -2  -6   2   59.33    1.76 
  -2  -6   2   56.85    1.74 
  -2   6   1   28.06    0.82 
   2   6  -1   28.11    0.89 
   2   6  -1   27.73    0.85 
  -2  -6   1   27.90    0.90 
  -2  -6   1   28.19    0.88 
  -2  -6   1   26.66    0.88 
   2  -6  -1   28.13    0.80 
  -2  -6   1   27.74    0.88 
  -2  -6   1   26.43    0.85 
  -2  -6   1   28.28    0.86 
   2  -6  -1   27.53    0.80 
   2  -6  -1   27.52    0.82 
   2   6   0  108.67    3.01 
  -2  -6   0  105.93    2.99 
  -2  -6   0  108.76    2.95 
   2  -6   0  106.13    2.97 
  -2  -6   0  105.76    3.01 
  -2  -6   0  104.35    3.00 
  -2  -6   0  100.35    2.99 
  -2  -6   0  105.22    2.94 
   2  -6   0  106.90    2.98 
  -2  -6   0  106.97    2.99 
   2  -6   0  105.84    2.96 
   2   6   1   20.19    0.67 
  -2  -6  -1   20.71    0.68 
   2  -6   1   21.03    0.63 
   2  -6   1   21.13    0.66 
   2  -6   1   21.14    0.69 
   2  -6   1   19.87    0.67 
  -2  -6  -1   20.24    0.66 
  -2  -6  -1   20.99    0.68 
  -2  -6  -1   20.35    0.66 
   2  -6   1   19.48    0.67 
   2  -6   1   20.54    0.63 
  -2  -6  -1   20.51    0.66 
   2   6   2   32.70    0.98 
  -2   6  -2   32.41    0.99 
   2  -6   2   31.78    1.01 
  -2  -6  -2   32.36    0.98 
  -2  -6  -2   32.54    0.98 
   2  -6   2   32.19    1.03 
   2  -6   2   32.87    1.01 
  -2  -6  -2   31.48    0.97 
   2  -6   2   30.54    1.02 
  -2  -6  -2   31.57    0.99 
   2  -6   2   32.52    0.99 
   2   6   3   28.21    0.87 
  -2   6  -3   28.55    0.91 
   2  -6   3   28.29    0.93 
  -2  -6  -3   27.93    0.87 
   2  -6   3   28.30    0.93 
  -2  -6  -3   26.83    0.87 
   2  -6   3   28.27    0.92 
   2  -6   3   27.93    0.95 
  -2  -6  -3   27.53    0.87 
   2  -6   3   26.67    0.93 
   2  -6   3   28.68    0.93 
  -2  -6  -3   27.49    0.88 
  -2   6  -4   25.43    0.87 
   2   6   4   24.07    0.78 
  -2   6  -4   24.02    0.83 
  -2  -6  -4   24.47    0.78 
  -2  -6  -4   24.52    0.78 
  -2  -6  -4   23.94    0.73 
   2  -6   4   23.84    0.85 
   2  -6   4   22.91    0.85 
   2  -6   4   24.04    0.87 
   2  -6   4   24.17    0.85 
   2  -6   4   24.01    0.85 
   2  -6   4   24.37    0.85 
  -2   6  -5   12.78    0.55 
   2   6   5   13.22    0.50 
  -2  -6  -5   12.52    0.45 
  -2  -6  -5   13.69    0.51 
   2  -6   5   13.17    0.57 
  -2  -6  -5   13.41    0.50 
   2  -6   5   13.92    0.58 
   2  -6   5   13.18    0.58 
  -2  -6  -5   12.59    0.50 
   2  -6   5   14.08    0.58 
   2  -6   5   13.05    0.59 
  -2   6  -6    0.11    0.13 
   2   6   6    0.06    0.10 
  -2   6  -6    0.55    0.16 
  -2  -6  -6    0.40    0.12 
   2  -6   6    0.41    0.16 
  -2  -6  -6    0.17    0.10 
   2  -6   6    0.41    0.16 
   2  -6   6    0.09    0.13 
   2  -6   6    0.13    0.14 
   2  -6   6    0.15    0.15 
  -2  -6  -6    0.29    0.09 
   2   6   7    1.33    0.18 
  -2   6  -7    1.60    0.24 
  -2   6  -7    1.09    0.22 
   2  -6   7    1.86    0.26 
  -2  -6  -7    1.61    0.20 
   2  -6   7    1.09    0.23 
   2  -6   7    1.30    0.24 
  -2  -6  -7    1.08    0.17 
  -2  -6  -7    1.36    0.15 
   2  -6   7    1.04    0.21 
   2  -6   7    1.40    0.23 
  -2   6  -8    9.69    0.53 
  -2   6  -8    8.71    0.54 
   2   6   8    9.33    0.45 
  -2  -6  -8    9.11    0.39 
  -2  -6  -8    9.87    0.47 
   2  -6   8    8.33    0.53 
   2  -6   8    9.22    0.54 
   2  -6   8    7.82    0.51 
  -2  -6  -8    9.42    0.45 
   2  -6   8    9.14    0.52 
   2  -6   8    9.21    0.53 
  -2   6  -9    6.33    0.46 
   2   6   9    6.14    0.38 
  -2   6  -9    6.56    0.49 
   2  -6   9    5.23    0.47 
   2  -6   9    5.36    0.46 
   2  -6   9    4.99    0.43 
   2  -6   9    5.00    0.44 
  -2  -6  -9    6.51    0.40 
  -2  -6  -9    6.04    0.32 
  -2   6 -10   25.48    1.06 
   2  -6  10   24.60    1.09 
   2  -6  10   25.36    1.07 
   2  -6  10   24.98    1.06 
  -2  -6 -10   25.52    0.88 
   2  -6  10   26.49    1.06 
  -2  -6 -10   25.58    0.98 
  -2   6 -11    0.39    0.24 
  -2  -6 -11    0.82    0.23 
  -2  -6 -11    0.56    0.15 
   2  -6  11    0.30    0.24 
   2  -6  11    0.59    0.39 
   2  -6  11    0.46    0.26 
   2  -6  11    0.41    0.24 
  -2  -6 -12   21.50    0.92 
   2  -6  12   19.61    0.98 
   2  -6  12   18.11    0.98 
  -2  -6 -12   21.26    0.78 
  -2  -6 -13    1.76    0.33 
   2  -6  13    1.56    0.38 
  -2  -6 -14    0.38    0.27 
   2  -6  14    0.54    0.33 
  -2  -6 -15    1.44    0.36 
   2  -6  15    1.17    0.42 
   2  -6  16    2.28    0.51 
  -2  -6 -16    1.70    0.41 
   2  -6  17   -0.03    0.41 
  -2  -6 -17    0.22    0.36 
  -2  -6 -18    4.75    0.66 
   2  -6  18    2.57    0.58 
   2  -6  19   -0.29    0.44 
   2   7 -19    2.65    0.57 
   2  -7 -19    3.13    0.52 
   2  -7 -19    3.30    0.47 
  -2  -7  19    3.39    0.65 
   2   7 -18    0.48    0.43 
   2  -7 -18    0.40    0.33 
  -2  -7  18    0.51    0.45 
   2  -7 -18    0.29    0.29 
   2   7 -17    5.19    0.68 
  -2  -7  17    7.09    0.76 
   2  -7 -17    6.01    0.60 
   2   7 -16    3.27    0.53 
  -2  -7  16    3.63    0.58 
   2  -7 -16    4.91    0.53 
   2   7 -15    1.43    0.41 
  -2  -7  15    1.33    0.41 
   2  -7 -15    1.94    0.33 
   2   7 -14    3.37    0.49 
   2  -7 -14    3.63    0.40 
  -2  -7  14    2.94    0.47 
   2  -7 -13    0.00    0.17 
  -2  -7  13   -0.23    0.22 
  -2  -7  13   -0.16    0.27 
  -2  -7  12    8.14    0.62 
  -2  -7  12   10.25    0.99 
   2  -7 -12    9.05    0.51 
  -2  -7  12    9.18    0.67 
   2   7 -11    6.12    0.52 
  -2  -7  11    4.29    0.48 
   2  -7 -11    5.13    0.37 
  -2  -7  11    7.20    0.57 
  -2  -7  11    5.67    0.49 
  -2  -7  11    4.51    0.45 
   2   7 -10    3.70    0.42 
   2   7 -10    4.20    0.41 
  -2  -7  10    3.77    0.40 
  -2  -7  10    4.11    0.41 
  -2  -7  10    5.41    0.48 
   2  -7 -10    4.22    0.29 
   2  -7 -10    4.33    0.31 
  -2  -7  10    4.17    0.44 
   2   7  -9    0.11    0.18 
   2   7  -9    0.23    0.18 
   2  -7  -9    0.07    0.10 
  -2  -7   9    0.09    0.18 
  -2  -7   9   -0.01    0.17 
  -2  -7   9   -0.04    0.17 
  -2  -7   9   -0.05    0.16 
   2  -7  -9    0.11    0.11 
   2   7  -8    2.58    0.32 
  -2   7   8    2.87    0.19 
   2   7  -8    2.68    0.30 
   2   7  -8    2.70    0.32 
   2  -7  -8    2.93    0.21 
  -2  -7   8    2.19    0.28 
  -2  -7   8    3.13    0.33 
   2  -7  -8    2.62    0.20 
  -2  -7   8    3.53    0.38 
   2  -7  -8    2.90    0.20 
  -2  -7   8    3.68    0.37 
  -2  -7   8    3.41    0.35 
   2   7  -7   66.53    2.10 
   2   7  -7   63.68    2.04 
   2   7  -7   65.40    2.09 
  -2   7   7   67.98    1.86 
  -2  -7   7   67.75    2.07 
   2  -7  -7   66.31    1.89 
   2  -7  -7   64.73    1.89 
  -2  -7   7   66.17    2.08 
  -2  -7   7   66.37    2.10 
   2  -7  -7   64.45    1.88 
  -2  -7   7   65.93    2.08 
   2  -7  -7   63.97    1.88 
  -2  -7   7   65.09    2.07 
   2   7  -6   12.09    0.58 
   2   7  -6   12.13    0.54 
   2   7  -6   11.47    0.57 
  -2  -7   6   11.70    0.57 
   2  -7  -6   12.21    0.39 
   2  -7  -6   11.65    0.39 
  -2  -7   6   11.84    0.56 
  -2  -7   6   10.78    0.54 
   2  -7  -6   11.69    0.39 
  -2  -7   6   11.95    0.55 
   2  -7  -6   11.66    0.38 
  -2  -7   6   12.50    0.57 
   2   7  -5   21.85    0.83 
   2   7  -5   20.63    0.78 
   2   7  -5   21.66    0.82 
  -2  -7   5   21.42    0.80 
  -2  -7   5   21.19    0.83 
  -2  -7   5   22.34    0.82 
  -2  -7   5   22.00    0.81 
   2  -7  -5   21.32    0.61 
  -2  -7   5   22.12    0.82 
   2   7  -4    0.24    0.13 
   2   7  -4    0.14    0.10 
  -2  -7   4    0.08    0.13 
  -2  -7   4    0.19    0.11 
  -2  -7   4    0.10    0.12 
  -2  -7   4    0.13    0.10 
  -2  -7   4    0.09    0.11 
  -2  -7   4    0.26    0.12 
  -2  -7   4    0.27    0.13 
   2   7  -3   13.51    0.56 
   2   7  -3   14.06    0.53 
  -2  -7   3   12.22    0.55 
  -2  -7   3   13.72    0.55 
  -2  -7   3   14.37    0.56 
  -2  -7   3   13.35    0.55 
  -2  -7   3   14.26    0.54 
  -2  -7   3   14.47    0.56 
  -2  -7   3   13.93    0.55 
  -2   7   2   13.99    0.41 
   2   7  -2   14.55    0.55 
   2   7  -2   14.02    0.50 
  -2  -7   2   13.62    0.54 
  -2  -7   2   13.32    0.50 
  -2  -7   2   13.55    0.54 
  -2  -7   2   13.14    0.55 
   2  -7  -2   13.90    0.40 
  -2  -7   2   13.63    0.51 
   2  -7  -2   14.12    0.43 
   2  -7  -2   14.18    0.40 
  -2   7   1   19.78    0.60 
   2   7  -1   19.57    0.68 
   2  -7  -1   19.41    0.60 
   2  -7  -1   19.45    0.59 
  -2  -7   1   19.86    0.68 
  -2  -7   1   18.83    0.62 
  -2  -7   1   20.14    0.63 
   2  -7  -1   18.94    0.61 
  -2  -7   1   18.56    0.68 
  -2  -7   1   19.38    0.67 
  -2  -7   1   18.67    0.66 
  -2   7   0    3.04    0.19 
   2   7   0    3.35    0.22 
   2  -7   0    2.95    0.19 
  -2  -7   0    3.03    0.13 
  -2  -7   0    2.94    0.20 
  -2  -7   0    2.84    0.20 
  -2  -7   0    3.06    0.21 
  -2  -7   0    3.27    0.22 
  -2  -7   0    3.05    0.14 
   2  -7   0    3.04    0.18 
   2  -7   0    2.88    0.19 
  -2  -7   0    2.99    0.21 
   2   7   1   13.51    0.49 
   2  -7   1   13.89    0.51 
   2  -7   1   13.82    0.43 
  -2  -7  -1   13.53    0.50 
   2  -7   1   14.34    0.43 
   2  -7   1   13.76    0.48 
   2  -7   1   13.88    0.51 
  -2  -7  -1   13.91    0.51 
  -2  -7  -1   13.48    0.49 
   2  -7   1   13.53    0.50 
   2  -7   1   13.26    0.50 
  -2  -7  -1   13.57    0.49 
  -2  -7  -1   14.30    0.50 
   2   7   2    4.17    0.23 
   2  -7   2    3.98    0.26 
   2  -7   2    3.72    0.24 
   2  -7   2    3.75    0.22 
   2  -7   2    3.82    0.24 
  -2  -7  -2    3.94    0.22 
  -2  -7  -2    3.70    0.21 
   2  -7   2    3.32    0.24 
  -2  -7  -2    3.77    0.22 
   2  -7   2    3.87    0.25 
   2   7   3    0.04    0.08 
  -2   7  -3    0.17    0.10 
   2  -7   3    0.13    0.11 
  -2  -7  -3    0.10    0.08 
  -2  -7  -3    0.11    0.08 
   2  -7   3    0.20    0.10 
   2  -7   3    0.11    0.10 
  -2  -7  -3    0.14    0.08 
   2  -7   3    0.35    0.14 
   2  -7   3    0.05    0.10 
   2  -7   3    0.19    0.11 
   2   7   4    0.48    0.11 
  -2   7  -4    0.32    0.12 
   2  -7   4    0.24    0.13 
   2  -7   4    0.28    0.13 
  -2  -7  -4    0.39    0.10 
  -2  -7  -4    0.32    0.10 
   2  -7   4    0.34    0.13 
   2  -7   4    0.29    0.14 
   2  -7   4    0.48    0.13 
   2  -7   4    0.30    0.14 
  -2  -7  -4    0.19    0.10 
   2   7   5   14.40    0.51 
  -2   7  -5   13.88    0.58 
  -2   7  -5   13.06    0.60 
   2  -7   5   13.53    0.60 
   2  -7   5   13.25    0.59 
  -2  -7  -5   12.66    0.51 
  -2  -7  -5   13.91    0.52 
   2  -7   5   13.80    0.61 
   2  -7   5   13.70    0.62 
   2  -7   5   13.89    0.60 
  -2  -7  -5   14.26    0.52 
  -2   7  -6   46.88    1.62 
  -2   7  -6   47.25    1.57 
   2   7   6   48.70    1.49 
   2  -7   6   50.40    1.61 
   2  -7   6   50.49    1.62 
   2  -7   6   51.43    1.62 
  -2  -7  -6   48.52    1.51 
  -2  -7  -6   49.98    1.51 
   2  -7   6   48.39    1.60 
  -2  -7  -6   49.29    1.51 
   2  -7   6   48.74    1.63 
   2   7   7    1.48    0.19 
  -2   7  -7    1.63    0.25 
  -2   7  -7    1.42    0.25 
   2  -7   7    1.77    0.27 
  -2  -7  -7    1.58    0.20 
   2  -7   7    1.64    0.27 
  -2  -7  -7    1.52    0.20 
   2  -7   7    1.57    0.26 
   2  -7   7    1.59    0.28 
   2  -7   7    1.66    0.26 
  -2  -7  -7    1.65    0.14 
  -2   7  -8    0.35    0.19 
   2   7   8    0.36    0.15 
   2  -7   8    0.16    0.18 
  -2  -7  -8    0.36    0.09 
   2  -7   8    0.25    0.19 
  -2  -7  -8    0.27    0.13 
  -2  -7  -8    0.11    0.13 
   2  -7   8    0.23    0.18 
   2  -7   8    0.48    0.20 
  -2   7  -9    7.48    0.51 
   2  -7   9    9.21    0.57 
   2  -7   9    7.46    0.54 
   2  -7   9    8.06    0.54 
  -2  -7  -9    8.61    0.46 
   2  -7   9    8.04    0.53 
  -2  -7  -9    8.06    0.35 
   2  -7  10   -0.14    0.18 
   2  -7  10    0.14    0.21 
  -2  -7 -10    0.18    0.16 
   2  -7  10    0.02    0.20 
   2  -7  10    0.21    0.21 
  -2  -7 -10    0.04    0.09 
   2  -7  11   23.93    1.12 
   2  -7  11   24.81    1.11 
   2  -7  11   24.61    1.09 
  -2  -7 -11   26.84    1.02 
  -2  -7 -11   26.13    0.85 
   2  -7  11   25.24    1.12 
   2  -7  12    3.32    0.47 
  -2  -7 -12    2.59    0.24 
  -2  -7 -12    3.55    0.40 
   2  -7  12    2.30    0.40 
  -2  -7 -13    0.09    0.12 
  -2  -7 -13    0.26    0.23 
   2  -7  13    0.49    0.38 
   2  -7  13    0.09    0.31 
  -2  -7 -14    3.61    0.28 
  -2  -7 -14    3.59    0.45 
   2  -7  14    3.77    0.57 
  -2  -7 -15    5.81    0.35 
   2  -7  15    5.86    0.72 
  -2  -7 -15    4.91    0.53 
   2  -7  16    1.15    0.47 
  -2  -7 -16    0.02    0.30 
  -2  -7 -16    0.96    0.19 
  -2  -7 -17    1.67    0.44 
   2  -7  17    1.49    0.50 
   2  -7  18   -0.13    0.45 
  -2  -7 -18    0.54    0.40 
   2   8 -19    6.62    0.97 
  -2  -8  19    5.94    0.83 
   2   8 -18    1.97    0.54 
  -2  -8  18    3.13    0.60 
   2  -8 -18    3.31    0.50 
   2  -8 -18    3.38    0.44 
   2   8 -17    0.09    0.37 
   2  -8 -17    0.15    0.28 
  -2  -8  17    0.02    0.40 
   2  -8 -17   -0.32    0.22 
   2   8 -16    0.49    0.36 
  -2  -8  16    0.38    0.41 
   2  -8 -16    0.34    0.27 
   2   8 -15    2.13    0.49 
   2  -8 -15    2.22    0.37 
  -2  -8  15    2.33    0.50 
   2   8 -14    0.01    0.28 
   2  -8 -14    0.41    0.22 
  -2  -8  14    0.09    0.29 
   2   8 -13    2.22    0.41 
   2  -8 -13    2.31    0.31 
  -2  -8  13    2.49    0.44 
  -2  -8  13    2.84    0.45 
   2   8 -12    0.29    0.28 
  -2  -8  12   -0.05    0.24 
  -2  -8  12    0.12    0.25 
   2  -8 -12    0.01    0.16 
  -2  -8  12    0.20    0.23 
   2   8 -11    9.80    0.66 
  -2  -8  11    9.45    0.62 
  -2  -8  11    8.51    0.62 
  -2  -8  11    7.80    0.59 
  -2  -8  11    9.22    0.65 
   2  -8 -11    8.65    0.47 
   2   8 -10    2.56    0.36 
  -2  -8  10    2.35    0.34 
  -2  -8  10    1.92    0.31 
  -2  -8  10    1.72    0.31 
  -2  -8  10    1.95    0.35 
   2  -8 -10    1.60    0.30 
   2  -8 -10    2.56    0.25 
   2   8  -9   12.05    0.69 
   2   8  -9   14.20    0.68 
   2  -8  -9   13.83    0.53 
  -2  -8   9   12.42    0.69 
  -2  -8   9   13.45    0.69 
  -2  -8   9   13.54    0.69 
   2  -8  -9   13.55    0.52 
  -2  -8   9   14.34    0.71 
   2   8  -8    0.01    0.17 
   2   8  -8   -0.04    0.16 
  -2  -8   8    0.10    0.16 
   2  -8  -8   -0.06    0.07 
  -2  -8   8   -0.27    0.18 
   2  -8  -8    0.02    0.09 
   2  -8  -8   -0.02    0.08 
  -2  -8   8   -0.11    0.15 
  -2  -8   8    0.05    0.16 
  -2  -8   8    0.21    0.18 
   2   8  -7   16.99    0.77 
   2   8  -7   16.11    0.70 
   2   8  -7   17.02    0.76 
  -2  -8   7   15.62    0.74 
  -2  -8   7   16.91    0.75 
   2  -8  -7   16.61    0.55 
  -2  -8   7   16.43    0.73 
  -2  -8   7   15.57    0.73 
   2  -8  -7   17.26    0.55 
   2  -8  -7   16.94    0.53 
  -2  -8   7   16.59    0.73 
   2   8  -6   26.11    0.97 
   2   8  -6   29.87    1.05 
   2   8  -6   25.94    1.02 
  -2  -8   6   27.86    1.02 
   2  -8  -6   26.84    0.78 
   2  -8  -6   27.36    0.80 
  -2  -8   6   28.02    1.01 
  -2  -8   6   26.54    0.99 
   2  -8  -6   27.34    0.81 
  -2  -8   6   28.42    1.02 
   2  -8  -6   27.17    0.80 
  -2  -8   6   27.09    1.03 
   2   8  -5   39.89    1.33 
   2   8  -5   40.40    1.39 
   2   8  -5   44.16    1.41 
  -2  -8   5   43.31    1.37 
  -2  -8   5   40.81    1.38 
  -2  -8   5   40.71    1.37 
  -2  -8   5   41.36    1.38 
  -2  -8   5   41.36    1.37 
  -2  -8   5   41.31    1.40 
   2   8  -4   -0.05    0.13 
   2   8  -4    0.19    0.11 
  -2  -8   4    0.00    0.11 
  -2  -8   4    0.01    0.10 
  -2  -8   4    0.00    0.13 
  -2  -8   4    0.05    0.10 
  -2  -8   4    0.16    0.13 
  -2  -8   4   -0.06    0.10 
  -2  -8   4   -0.06    0.13 
   2   8  -3   26.20    0.91 
   2   8  -3   26.83    0.86 
  -2  -8   3   25.71    0.91 
  -2  -8   3   26.56    0.92 
  -2  -8   3   26.66    0.88 
  -2  -8   3   24.86    0.86 
  -2  -8   3   24.68    0.89 
  -2  -8   3   24.72    0.89 
   2   8  -2   11.92    0.50 
  -2  -8   2   11.93    0.49 
   2  -8  -2   11.52    0.37 
   2  -8  -2   11.39    0.38 
  -2  -8   2   11.81    0.44 
  -2  -8   2   11.47    0.50 
  -2  -8   2    9.80    0.45 
  -2  -8   2   11.96    0.49 
   2  -8  -2   11.50    0.36 
  -2  -8   2   11.51    0.45 
   2   8  -1    7.72    0.36 
  -2   8   1    7.64    0.29 
  -2  -8   1    7.12    0.36 
   2  -8  -1    7.61    0.30 
  -2  -8   1    7.70    0.29 
   2  -8  -1    7.72    0.30 
  -2  -8   1    7.04    0.34 
  -2  -8   1    7.34    0.36 
   2  -8  -1    7.34    0.29 
  -2  -8   1    7.39    0.29 
   2  -8  -1    7.25    0.29 
  -2  -8   1    7.36    0.36 
   2   8   0    9.88    0.42 
  -2   8   0   10.95    0.40 
   2  -8   0    9.52    0.39 
   2  -8   0   10.10    0.38 
  -2  -8   0    9.84    0.42 
  -2  -8   0   10.20    0.42 
   2  -8   0   10.11    0.39 
   2  -8   0   10.23    0.39 
  -2  -8   0    9.99    0.41 
  -2  -8   0    9.89    0.41 
  -2   8  -1   13.03    0.49 
   2   8   1   12.85    0.48 
   2  -8   1   12.64    0.50 
  -2  -8  -1   13.00    0.49 
  -2  -8  -1   12.05    0.47 
  -2  -8  -1   13.14    0.48 
  -2  -8  -1   12.28    0.48 
   2  -8   1   12.53    0.48 
   2  -8   1   11.99    0.45 
  -2  -8  -1   12.24    0.47 
   2  -8   1   12.74    0.49 
   2  -8   1   12.89    0.48 
   2   8   2    6.25    0.29 
  -2  -8  -2    5.55    0.28 
   2  -8   2    5.72    0.27 
   2  -8   2    5.42    0.32 
   2  -8   2    5.66    0.32 
   2  -8   2    5.93    0.31 
  -2  -8  -2    5.96    0.29 
   2  -8   2    5.88    0.32 
   2  -8   2    6.10    0.27 
  -2  -8  -2    6.16    0.29 
   2  -8   2    6.22    0.32 
  -2  -8  -2    5.20    0.27 
   2   8   3    0.17    0.09 
  -2  -8  -3    0.06    0.08 
  -2  -8  -3    0.38    0.10 
   2  -8   3    0.21    0.13 
   2  -8   3    0.27    0.11 
   2  -8   3    0.15    0.10 
   2  -8   3    0.16    0.12 
   2  -8   3    0.29    0.12 
  -2  -8  -3    0.32    0.10 
   2  -8   3    0.38    0.14 
  -2  -8  -3    0.33    0.10 
   2   8   4    2.53    0.19 
  -2   8  -4    2.54    0.24 
   2  -8   4    2.22    0.26 
   2  -8   4    2.91    0.27 
   2  -8   4    3.33    0.30 
  -2  -8  -4    2.68    0.21 
  -2  -8  -4    2.72    0.21 
  -2  -8  -4    2.98    0.21 
   2  -8   4    3.39    0.30 
   2  -8   4    2.32    0.22 
   2  -8   4    2.61    0.26 
  -2   8  -5    3.57    0.30 
   2   8   5    3.82    0.23 
   2  -8   5    3.81    0.36 
  -2  -8  -5    3.34    0.24 
   2  -8   5    4.55    0.36 
  -2  -8  -5    3.63    0.25 
   2  -8   5    3.51    0.31 
   2  -8   5    3.66    0.30 
  -2  -8  -5    3.62    0.24 
   2  -8   5    3.69    0.34 
   2   8   6    2.78    0.23 
  -2   8  -6    3.39    0.32 
   2  -8   6    2.25    0.30 
   2  -8   6    3.10    0.34 
  -2  -8  -6    2.98    0.25 
   2  -8   6    2.94    0.32 
   2  -8   6    3.43    0.33 
  -2  -8  -6    2.65    0.23 
   2  -8   6    2.48    0.28 
  -2  -8  -6    2.99    0.24 
  -2   8  -7   12.72    0.61 
   2   8   7   13.68    0.57 
   2  -8   7   12.90    0.65 
   2  -8   7   13.76    0.69 
  -2  -8  -7   11.72    0.52 
  -2  -8  -7   12.46    0.54 
   2  -8   7   12.45    0.64 
   2  -8   7   12.69    0.63 
   2  -8   7   14.42    0.67 
   2  -8   8    0.36    0.21 
   2  -8   8    0.22    0.20 
   2  -8   8    0.10    0.22 
  -2  -8  -8    0.77    0.17 
   2  -8   8    0.16    0.19 
   2  -8   9    3.34    0.38 
   2  -8   9    2.82    0.37 
  -2  -8  -9    2.89    0.30 
   2  -8   9    3.27    0.39 
   2  -8   9    3.23    0.40 
  -2  -8 -10    7.23    0.47 
   2  -8  10    7.52    0.60 
   2  -8  10    7.50    0.57 
   2  -8  10    6.90    0.57 
   2  -8  10    7.72    0.64 
  -2  -8 -11    2.55    0.32 
   2  -8  11    2.39    0.39 
   2  -8  11    2.54    0.41 
   2  -8  11    2.20    0.41 
   2  -8  11    2.48    0.39 
   2  -8  12    0.05    0.29 
   2  -8  12    0.10    0.26 
  -2  -8 -13   30.59    1.21 
   2  -8  13   28.25    1.32 
   2  -8  13   29.38    1.34 
  -2  -8 -14    0.31    0.26 
   2  -8  14   -0.09    0.33 
   2  -8  15    4.94    0.67 
  -2  -8 -15    4.70    0.53 
   2  -8  16    1.56    0.52 
  -2  -8 -16    3.86    0.53 
   2  -8  17    0.26    0.46 
  -2  -8 -17    0.14    0.33 
   2  -8  18    0.09    0.43 
  -2  -9  19    0.35    0.51 
   2   9 -18    0.82    0.45 
  -2  -9  18    1.53    0.55 
   2  -9 -18    1.44    0.40 
   2   9 -17    0.56    0.41 
  -2  -9  17    1.08    0.46 
   2  -9 -17    1.29    0.35 
   2   9 -16    1.56    0.48 
   2  -9 -16    2.04    0.37 
   2  -9 -16    2.07    0.37 
  -2  -9  16    1.10    0.44 
   2   9 -15    0.23    0.33 
   2  -9 -15    0.23    0.23 
  -2  -9  15    1.16    0.43 
   2   9 -14    0.24    0.34 
  -2  -9  14    0.34    0.33 
   2  -9 -14    0.14    0.20 
   2   9 -13    0.06    0.27 
   2  -9 -13   -0.10    0.17 
  -2  -9  13   -0.16    0.26 
  -2  -9  13    0.21    0.29 
   2   9 -12    0.22    0.30 
  -2  -9  12    0.36    0.31 
  -2  -9  12    0.41    0.25 
   2  -9 -12    0.14    0.16 
  -2  -9  12   -0.01    0.24 
   2   9 -11    0.02    0.25 
  -2  -9  11   -0.16    0.22 
   2  -9 -11    0.21    0.14 
  -2  -9  11    0.13    0.25 
  -2  -9  11   -0.26    0.18 
  -2  -9  11   -0.10    0.22 
   2   9 -10    3.72    0.44 
  -2  -9  10    3.50    0.46 
   2  -9 -10    4.15    0.30 
  -2  -9  10    3.64    0.43 
  -2  -9  10    3.94    0.44 
  -2  -9  10    4.39    0.46 
   2   9  -9    0.73    0.26 
  -2  -9   9    0.88    0.25 
  -2  -9   9    0.38    0.22 
  -2  -9   9    0.60    0.24 
   2  -9  -9    0.83    0.14 
  -2  -9   9    0.77    0.25 
   2  -9  -9    0.74    0.14 
   2   9  -8   19.27    0.86 
   2  -9  -8   18.37    0.62 
   2  -9  -8   17.79    0.61 
  -2  -9   8   19.76    0.84 
  -2  -9   8   18.19    0.83 
  -2  -9   8   16.73    0.82 
  -2  -9   8   17.08    0.79 
  -2  -9   8   17.72    0.82 
   2   9  -7   12.69    0.63 
   2   9  -7   13.59    0.69 
  -2  -9   7   12.47    0.66 
   2  -9  -7   13.56    0.41 
  -2  -9   7   13.45    0.64 
  -2  -9   7   13.57    0.66 
  -2  -9   7   13.95    0.70 
  -2  -9   7   13.34    0.66 
   2  -9  -7   14.04    0.47 
   2  -9  -7   13.82    0.47 
   2   9  -6    0.18    0.15 
   2   9  -6    0.07    0.16 
  -2  -9   6    0.04    0.14 
   2  -9  -6    0.02    0.05 
  -2  -9   6   -0.13    0.15 
  -2  -9   6   -0.04    0.16 
  -2  -9   6    0.19    0.16 
  -2  -9   6   -0.09    0.13 
  -2  -9   6    0.01    0.13 
   2  -9  -6    0.08    0.06 
   2   9  -5    0.27    0.13 
   2   9  -5    0.08    0.14 
  -2  -9   5   -0.08    0.13 
  -2  -9   5   -0.09    0.14 
   2  -9  -5    0.18    0.04 
   2  -9  -5    0.21    0.05 
  -2  -9   5   -0.02    0.11 
  -2  -9   5    0.16    0.15 
  -2  -9   5    0.10    0.13 
  -2  -9   5    0.18    0.14 
   2  -9  -5    0.15    0.05 
   2   9  -4   97.88    2.86 
   2   9  -4   98.27    2.92 
  -2  -9   4   98.49    2.91 
  -2  -9   4   99.52    2.91 
  -2  -9   4   97.22    2.89 
  -2  -9   4   99.22    2.93 
  -2  -9   4  100.35    2.91 
  -2  -9   4   94.58    2.86 
  -2  -9   4   95.00    2.93 
   2  -9  -4   98.43    2.69 
   2   9  -3    0.44    0.15 
   2  -9  -3    0.41    0.06 
  -2  -9   3    0.33    0.15 
  -2  -9   3    0.30    0.11 
  -2  -9   3    0.38    0.14 
   2  -9  -3    0.43    0.06 
  -2  -9   3    0.53    0.16 
  -2  -9   3    0.38    0.12 
   2  -9  -3    0.36    0.06 
  -2  -9   3    0.28    0.15 
   2   9  -2   48.79    1.46 
  -2   9   2   46.33    1.30 
   2  -9  -2   44.75    1.32 
  -2  -9   2   46.18    1.44 
   2  -9  -2   47.30    1.32 
  -2  -9   2   43.30    1.45 
  -2  -9   2   45.28    1.37 
   2  -9  -2   45.91    1.32 
   2  -9  -2   44.93    1.32 
  -2  -9   2   43.95    1.44 
  -2  -9   2   45.45    1.43 
  -2  -9   2   45.12    1.37 
  -2   9   1    4.19    0.21 
   2   9  -1    4.79    0.29 
  -2  -9   1    3.74    0.26 
  -2  -9   1    4.35    0.19 
  -2  -9   1    4.35    0.19 
  -2  -9   1    4.24    0.28 
   2  -9  -1    4.46    0.23 
  -2  -9   1    4.53    0.29 
   2  -9  -1    4.44    0.22 
  -2  -9   1    4.21    0.29 
   2  -9  -1    4.08    0.21 
   2   9   0   19.71    0.69 
  -2   9   0   19.19    0.66 
  -2  -9   0   19.83    0.70 
  -2  -9   0   18.28    0.69 
   2  -9   0   20.01    0.66 
  -2  -9   0   18.62    0.68 
  -2  -9   0   19.79    0.69 
   2  -9   0   20.47    0.67 
   2  -9   0   18.94    0.67 
   2  -9   0   18.99    0.66 
   2   9   1    7.34    0.34 
  -2   9  -1    7.59    0.36 
  -2  -9  -1    7.32    0.35 
   2  -9   1    7.05    0.35 
  -2  -9  -1    7.57    0.36 
   2  -9   1    7.51    0.36 
   2  -9   1    7.60    0.37 
  -2  -9  -1    7.20    0.34 
   2  -9   1    6.40    0.35 
  -2  -9  -1    6.73    0.34 
  -2  -9  -1    7.77    0.35 
   2   9   2    3.67    0.23 
  -2   9  -2    3.99    0.27 
   2  -9   2    4.20    0.20 
   2  -9   2    4.18    0.30 
   2  -9   2    3.01    0.26 
  -2  -9  -2    3.60    0.24 
   2  -9   2    3.66    0.19 
  -2  -9  -2    3.79    0.23 
   2  -9   2    3.45    0.27 
   2  -9   2    3.28    0.26 
  -2  -9  -2    3.76    0.25 
  -2  -9  -2    3.39    0.23 
   2   9   3    6.88    0.32 
   2  -9   3    6.71    0.39 
   2  -9   3    7.03    0.33 
   2  -9   3    6.58    0.40 
  -2  -9  -3    6.63    0.33 
  -2  -9  -3    6.97    0.33 
  -2  -9  -3    7.47    0.34 
  -2  -9  -3    6.79    0.33 
   2  -9   3    7.72    0.38 
   2  -9   3    6.88    0.39 
   2   9   4    5.20    0.27 
   2  -9   4    4.97    0.37 
  -2  -9  -4    5.33    0.29 
   2  -9   4    5.34    0.36 
   2  -9   4    4.90    0.34 
   2  -9   4    4.85    0.35 
   2  -9   4    4.97    0.34 
  -2  -9  -4    5.67    0.30 
  -2  -9  -4    4.80    0.27 
  -2  -9  -4    5.11    0.28 
   2   9   5    0.05    0.09 
   2  -9   5    0.01    0.11 
  -2  -9  -5    0.09    0.10 
   2  -9   5    0.12    0.14 
   2  -9   5    0.21    0.17 
   2  -9   5   -0.01    0.13 
   2  -9   5    0.07    0.15 
  -2  -9  -5    0.08    0.09 
   2  -9   6    8.13    0.51 
  -2  -9  -6    8.89    0.41 
   2  -9   6    8.56    0.51 
   2  -9   6    8.49    0.52 
   2  -9   6    9.33    0.55 
  -2  -9  -6    9.17    0.41 
   2  -9   6    8.81    0.49 
   2  -9   7    1.00    0.24 
   2  -9   7    1.43    0.25 
   2  -9   7    1.31    0.27 
   2  -9   7    1.23    0.27 
   2  -9   7    0.68    0.22 
  -2  -9  -7    1.26    0.19 
  -2  -9  -7    1.17    0.18 
   2  -9   8   25.13    1.04 
  -2  -9  -8   24.97    0.91 
   2  -9   8   24.55    1.02 
   2  -9   8   24.87    1.03 
   2  -9   8   24.57    1.05 
   2  -9   9    7.40    0.56 
   2  -9   9    8.07    0.58 
   2  -9   9    8.96    0.60 
  -2  -9  -9    8.39    0.47 
   2  -9   9    8.76    0.58 
   2  -9  10    2.23    0.37 
   2  -9  10    2.06    0.37 
   2  -9  10    2.07    0.38 
  -2  -9 -10    1.91    0.28 
   2  -9  10    2.59    0.39 
  -2  -9 -11    8.65    0.54 
   2  -9  11    9.34    0.66 
   2  -9  11    8.60    0.65 
   2  -9  11    8.46    0.70 
   2  -9  11    8.77    0.65 
   2  -9  12   15.95    0.91 
  -2  -9 -12   16.22    0.79 
   2  -9  12   14.31    0.92 
   2  -9  13    2.87    0.50 
   2  -9  13    1.52    0.39 
  -2  -9 -13    2.86    0.38 
  -2  -9 -14   10.81    0.72 
   2  -9  14   11.28    0.94 
  -2  -9 -15   -0.07    0.26 
   2  -9  15    0.00    0.34 
   2  -9  16    0.48    0.46 
  -2  -9 -16    0.60    0.34 
  -2  -9 -17    0.27    0.34 
   2  -9  17    0.35    0.48 
   2  10 -18    6.16    0.78 
  -2 -10  18    8.04    0.88 
   2  10 -17    0.45    0.42 
  -2 -10  17   -0.15    0.37 
   2 -10 -17   -0.04    0.26 
   2  10 -16    5.56    0.73 
  -2 -10  16    4.93    0.67 
   2 -10 -16    5.25    0.54 
   2  10 -15    1.12    0.44 
  -2 -10  15    2.27    0.53 
   2 -10 -15    1.30    0.30 
   2  10 -14   -0.18    0.33 
   2 -10 -14    0.11    0.20 
  -2 -10  14    0.26    0.32 
  -2 -10  14    0.16    0.35 
   2  10 -13   -0.17    0.30 
   2 -10 -13    0.10    0.17 
  -2 -10  13    0.10    0.27 
  -2 -10  13    0.63    0.37 
   2  10 -12    0.79    0.34 
  -2 -10  12    0.30    0.29 
  -2 -10  12    0.29    0.25 
  -2 -10  12    0.59    0.30 
   2 -10 -12    0.85    0.20 
   2  10 -11    0.26    0.26 
  -2 -10  11   -0.12    0.23 
  -2 -10  11   -0.06    0.23 
  -2 -10  11    0.03    0.24 
   2 -10 -11   -0.03    0.13 
  -2 -10  11    0.57    0.28 
   2  10 -10    0.26    0.27 
  -2 -10  10    0.04    0.25 
  -2 -10  10    0.22    0.23 
  -2 -10  10    0.42    0.24 
  -2 -10  10    0.21    0.24 
   2 -10 -10    0.25    0.13 
   2  10  -9    6.17    0.55 
   2 -10  -9    6.61    0.33 
  -2 -10   9    5.95    0.51 
  -2 -10   9    7.26    0.62 
  -2 -10   9    8.02    0.61 
   2 -10  -9    6.40    0.33 
  -2 -10   9    5.71    0.49 
   2  10  -8   26.83    1.11 
   2 -10  -8   25.72    0.84 
   2 -10  -8   26.87    0.85 
  -2 -10   8   28.91    1.11 
  -2 -10   8   26.67    1.08 
  -2 -10   8   25.50    1.07 
  -2 -10   8   25.56    1.10 
  -2 -10   8   26.53    1.05 
   2  10  -7    2.70    0.34 
   2 -10  -7    2.14    0.17 
  -2 -10   7    3.27    0.35 
  -2 -10   7    3.25    0.35 
   2 -10  -7    2.63    0.17 
  -2 -10   7    2.39    0.32 
  -2 -10   7    2.34    0.30 
  -2 -10   7    2.52    0.33 
  -2 -10   7    2.32    0.32 
   2  10  -6   43.71    1.49 
  -2 -10   6   40.31    1.47 
  -2 -10   6   43.36    1.43 
  -2 -10   6   41.89    1.46 
   2 -10  -6   42.01    1.22 
  -2 -10   6   43.16    1.47 
   2 -10  -6   41.33    1.22 
  -2 -10   6   43.16    1.46 
  -2 -10   6   44.15    1.49 
   2 -10  -6   41.50    1.22 
   2  10  -5    9.20    0.53 
  -2 -10   5    8.74    0.47 
   2 -10  -5    9.23    0.32 
  -2 -10   5    9.63    0.52 
   2 -10  -5    9.64    0.32 
  -2 -10   5   10.27    0.53 
   2 -10  -5    9.64    0.32 
  -2 -10   5    9.67    0.53 
  -2 -10   5    9.34    0.50 
  -2 -10   5   10.42    0.56 
   2  10  -4    4.97    0.40 
   2 -10  -4    5.24    0.20 
  -2 -10   4    5.25    0.41 
  -2 -10   4    5.11    0.44 
  -2 -10   4    5.41    0.38 
  -2 -10   4    4.48    0.32 
  -2 -10   4    4.69    0.31 
  -2 -10   4    4.29    0.37 
   2 -10  -4    4.65    0.19 
   2  10  -3   37.48    1.23 
  -2 -10   3   37.67    1.23 
  -2 -10   3   36.21    1.24 
  -2 -10   3   37.09    1.15 
   2 -10  -3   36.88    1.06 
  -2 -10   3   34.77    1.16 
   2 -10  -3   36.69    1.06 
  -2 -10   3   30.69    1.18 
  -2 -10   3   36.27    1.24 
   2 -10  -3   37.48    1.07 
  -2  10   2    8.86    0.31 
   2  10  -2    9.54    0.45 
  -2 -10   2    9.31    0.35 
   2 -10  -2    9.21    0.35 
   2 -10  -2    8.76    0.34 
  -2 -10   2    9.13    0.46 
  -2 -10   2    8.12    0.43 
  -2 -10   2    8.57    0.46 
   2 -10  -2    9.26    0.35 
  -2 -10   2    8.96    0.45 
   2 -10  -2    9.22    0.34 
  -2 -10   2    8.51    0.35 
  -2  10   1    0.33    0.09 
   2  10  -1    0.47    0.14 
  -2 -10   1    0.25    0.11 
  -2 -10   1    0.32    0.13 
   2 -10  -1    0.42    0.10 
  -2 -10   1    0.60    0.15 
  -2 -10   1    0.52    0.14 
   2 -10  -1    0.50    0.11 
   2 -10  -1    0.46    0.10 
   2 -10  -1    0.43    0.11 
  -2  10   0   12.84    0.49 
   2  10   0   13.01    0.52 
   2 -10   0   12.38    0.49 
  -2 -10   0   12.43    0.53 
   2 -10   0   12.98    0.50 
  -2 -10   0   13.59    0.54 
   2 -10   0   12.84    0.51 
  -2 -10   0   12.05    0.51 
   2 -10   0   13.11    0.51 
  -2 -10   0   12.84    0.53 
  -2  10  -1    6.12    0.33 
   2  10   1    5.72    0.31 
   2 -10   1    5.81    0.33 
   2 -10   1    5.96    0.34 
   2 -10   1    5.52    0.32 
  -2 -10  -1    6.03    0.32 
  -2 -10  -1    5.69    0.32 
  -2 -10  -1    5.92    0.32 
  -2 -10  -1    5.58    0.32 
   2 -10   1    5.63    0.32 
  -2 -10  -1    5.69    0.31 
  -2  10  -2   13.09    0.56 
   2  10   2   12.89    0.50 
  -2 -10  -2   13.97    0.53 
   2 -10   2   14.03    0.58 
  -2 -10  -2   12.55    0.51 
   2 -10   2   12.82    0.57 
   2 -10   2   13.13    0.55 
   2 -10   2   13.07    0.56 
  -2 -10  -2   13.14    0.52 
  -2 -10  -2   14.16    0.54 
   2 -10   2   13.45    0.52 
   2  10   3    0.57    0.12 
  -2  10  -3    0.76    0.18 
   2 -10   3    0.52    0.12 
  -2 -10  -3    0.68    0.13 
   2 -10   3    0.37    0.15 
  -2 -10  -3    0.44    0.11 
  -2 -10  -3    0.41    0.12 
   2 -10   3    0.30    0.13 
   2 -10   3    0.64    0.12 
   2 -10   3    0.46    0.17 
  -2 -10  -3    0.51    0.13 
   2 -10   3    0.53    0.16 
   2 -10   3    0.65    0.14 
   2 -10   4    0.03    0.15 
  -2 -10  -4    0.12    0.10 
  -2 -10  -4    0.06    0.10 
   2 -10   4    0.08    0.15 
   2 -10   4    0.13    0.12 
   2 -10   4   -0.08    0.12 
   2 -10   4    0.07    0.10 
  -2 -10  -4    0.11    0.10 
   2 -10   4    0.08    0.14 
   2 -10   5    0.15    0.17 
  -2 -10  -5    0.26    0.12 
  -2 -10  -5    0.41    0.12 
   2 -10   5    0.45    0.20 
   2 -10   5    0.19    0.13 
   2 -10   5    0.27    0.16 
   2 -10   5    0.31    0.18 
   2 -10   6    1.97    0.29 
   2 -10   6    1.39    0.23 
  -2 -10  -6    1.28    0.18 
   2 -10   6    1.69    0.29 
   2 -10   6    1.48    0.25 
  -2 -10  -6    1.89    0.21 
   2 -10   6    1.29    0.26 
   2 -10   7   15.84    0.76 
   2 -10   7   16.09    0.79 
   2 -10   7   14.27    0.70 
   2 -10   7   16.57    0.75 
   2 -10   7   16.25    0.77 
  -2 -10  -7   14.69    0.62 
   2 -10   8    7.37    0.55 
   2 -10   8    8.01    0.59 
  -2 -10  -8    7.39    0.43 
   2 -10   8    8.38    0.56 
   2 -10   8    7.37    0.55 
   2 -10   9    5.73    0.53 
  -2 -10  -9    5.80    0.40 
   2 -10   9    4.50    0.49 
   2 -10   9    5.51    0.52 
   2 -10   9    4.36    0.46 
   2 -10  10   23.82    1.11 
   2 -10  10   23.92    1.13 
  -2 -10 -10   26.79    0.99 
   2 -10  10   25.30    1.13 
   2 -10  11   -0.02    0.29 
   2 -10  11   -0.04    0.24 
  -2 -10 -11   -0.03    0.17 
   2 -10  11    0.10    0.26 
   2 -10  11    0.08    0.26 
   2 -10  12   11.52    0.81 
   2 -10  12   12.65    0.82 
  -2 -10 -12   11.93    0.67 
   2 -10  13    8.06    0.73 
   2 -10  13    9.85    0.84 
  -2 -10 -13    9.97    0.64 
  -2 -10 -14    0.00    0.24 
   2 -10  14   -0.10    0.29 
   2 -10  14    0.12    0.34 
   2 -10  15    2.05    0.55 
  -2 -10 -15    2.44    0.41 
   2 -10  16    2.52    0.58 
  -2 -10 -16    3.04    0.48 
  -2  10 -17   -0.39    0.43 
   2 -10  17    0.14    0.45 
   2  11 -18    0.34    0.53 
   2  11 -17    8.03    0.90 
  -2 -11  17    7.50    0.85 
   2 -11 -17    8.47    0.69 
   2  11 -16    0.20    0.38 
  -2 -11  16    0.04    0.41 
   2  11 -15    4.48    0.63 
   2 -11 -15    6.76    0.55 
  -2 -11  15    6.79    0.76 
   2  11 -14   -0.18    0.30 
  -2 -11  14    0.13    0.32 
  -2 -11  14    0.27    0.32 
   2 -11 -14   -0.07    0.19 
   2  11 -13    0.01    0.33 
  -2 -11  13    0.12    0.28 
  -2 -11  13    0.57    0.33 
   2 -11 -13    0.03    0.18 
   2  11 -12    0.59    0.34 
  -2 -11  12    0.18    0.28 
  -2 -11  12    0.11    0.26 
  -2 -11  12    0.08    0.29 
   2 -11 -12    0.36    0.18 
   2  11 -11    2.07    0.41 
  -2 -11  11    1.46    0.37 
  -2 -11  11    1.93    0.39 
  -2 -11  11    2.33    0.38 
  -2 -11  11    1.98    0.40 
   2 -11 -11    2.37    0.26 
   2  11 -10    0.66    0.31 
  -2 -11  10    0.45    0.26 
  -2 -11  10    0.14    0.27 
  -2 -11  10    0.35    0.25 
   2 -11 -10    0.40    0.14 
   2  11  -9    1.71    0.34 
  -2 -11   9    1.95    0.36 
  -2 -11   9    2.02    0.32 
  -2 -11   9    1.75    0.35 
  -2 -11   9    1.79    0.32 
  -2 -11   9    1.79    0.34 
   2 -11  -9    2.00    0.19 
   2 -11  -9    2.00    0.20 
   2  11  -8   -0.14    0.21 
  -2 -11   8   -0.15    0.19 
  -2 -11   8   -0.15    0.18 
   2 -11  -8   -0.03    0.09 
   2 -11  -8    0.03    0.08 
  -2 -11   8    0.16    0.19 
  -2 -11   8    0.03    0.17 
  -2 -11   8   -0.04    0.16 
  -2 -11   8   -0.10    0.18 
   2  11  -7   38.13    1.44 
   2 -11  -7   39.76    1.17 
  -2 -11   7   38.83    1.43 
  -2 -11   7   40.08    1.42 
  -2 -11   7   38.36    1.37 
  -2 -11   7   39.05    1.43 
   2 -11  -7   38.89    1.16 
  -2 -11   7   39.21    1.45 
  -2 -11   7   39.06    1.41 
   2  11  -6    1.34    0.26 
  -2 -11   6    2.40    0.33 
  -2 -11   6    1.71    0.29 
  -2 -11   6    1.66    0.24 
   2 -11  -6    1.90    0.14 
  -2 -11   6    1.62    0.27 
  -2 -11   6    1.90    0.27 
  -2 -11   6    2.65    0.34 
   2 -11  -6    2.12    0.15 
   2 -11  -6    2.08    0.15 
   2  11  -5   19.60    0.88 
   2 -11  -5   21.77    0.67 
  -2 -11   5   20.98    0.89 
   2 -11  -5   23.37    0.67 
  -2 -11   5   21.49    0.82 
  -2 -11   5   21.39    0.91 
  -2 -11   5   23.07    0.85 
   2 -11  -5   21.35    0.67 
  -2 -11   5   20.77    0.89 
   2  11  -4    4.07    0.37 
   2 -11  -4    4.03    0.20 
  -2 -11   4    4.37    0.30 
  -2 -11   4    4.42    0.30 
   2 -11  -4    4.17    0.20 
  -2 -11   4    4.17    0.37 
  -2 -11   4    3.88    0.36 
  -2 -11   4    4.28    0.38 
   2  11  -3    2.20    0.28 
  -2 -11   3    1.69    0.26 
  -2 -11   3    1.77    0.25 
  -2 -11   3    2.37    0.27 
  -2 -11   3    2.16    0.20 
  -2 -11   3    2.08    0.19 
   2 -11  -3    2.08    0.16 
   2 -11  -3    2.43    0.17 
   2 -11  -3    2.32    0.17 
   2  11  -2   -0.07    0.12 
   2 -11  -2    0.12    0.09 
  -2 -11   2    0.04    0.05 
  -2 -11   2   -0.11    0.12 
  -2 -11   2   -0.12    0.10 
   2 -11  -2   -0.02    0.07 
  -2 -11   2   -0.02    0.13 
   2 -11  -2   -0.03    0.07 
  -2 -11   2    0.28    0.15 
  -2 -11   2    0.03    0.05 
   2 -11  -2    0.00    0.08 
   2  11  -1   34.97    1.16 
  -2 -11   1   35.05    1.18 
  -2 -11   1   34.78    1.16 
  -2 -11   1   34.87    1.18 
   2 -11  -1   33.79    1.09 
  -2 -11   1   35.07    1.17 
   2 -11  -1   34.66    1.10 
   2 -11  -1   35.22    1.09 
   2 -11  -1   35.26    1.09 
  -2  11   0   11.47    0.47 
   2  11   0   12.02    0.51 
  -2 -11   0   10.64    0.49 
   2 -11   0   11.21    0.48 
  -2 -11   0   11.17    0.51 
   2 -11   0   11.41    0.48 
   2 -11   0   12.72    0.50 
  -2 -11   0   12.13    0.52 
   2 -11   0   11.37    0.48 
  -2 -11   0   11.84    0.52 
  -2  11  -1    4.16    0.29 
   2  11   1    4.27    0.28 
  -2 -11  -1    4.58    0.30 
  -2 -11  -1    4.45    0.29 
   2 -11   1    4.18    0.29 
  -2 -11  -1    4.96    0.30 
   2 -11   1    3.98    0.30 
  -2 -11  -1    4.81    0.31 
   2 -11   1    3.98    0.30 
   2 -11   1    4.93    0.31 
  -2  11  -2    0.52    0.16 
   2 -11   2    0.53    0.16 
  -2 -11  -2    0.46    0.14 
  -2 -11  -2    0.66    0.15 
  -2 -11  -2    0.43    0.13 
   2 -11   2    0.48    0.15 
   2 -11   2    0.46    0.16 
   2 -11   2    0.53    0.17 
  -2  11  -3    1.11    0.21 
  -2 -11  -3    1.48    0.18 
   2 -11   3    1.13    0.22 
   2 -11   3    1.14    0.18 
   2 -11   3    1.10    0.13 
  -2 -11  -3    1.27    0.17 
   2 -11   3    1.46    0.14 
  -2 -11  -3    1.06    0.17 
   2 -11   3    1.55    0.24 
   2 -11   3    1.61    0.23 
  -2  11  -4    0.07    0.17 
  -2 -11  -4    0.01    0.11 
   2 -11   4    0.06    0.16 
   2 -11   4   -0.01    0.10 
   2 -11   4    0.08    0.13 
   2 -11   4    0.09    0.15 
   2 -11   4   -0.05    0.15 
   2 -11   4    0.12    0.12 
  -2 -11  -4    0.00    0.10 
  -2 -11  -4    0.14    0.12 
   2 -11   5    0.93    0.18 
  -2 -11  -5    0.97    0.17 
  -2 -11  -5    1.05    0.17 
   2 -11   5    1.22    0.25 
   2 -11   5    0.75    0.22 
   2 -11   5    1.03    0.20 
   2 -11   5    0.36    0.19 
   2 -11   5    0.61    0.19 
   2 -11   6    0.58    0.21 
   2 -11   6    0.85    0.20 
   2 -11   6    1.21    0.27 
   2 -11   6    0.95    0.26 
  -2 -11  -6    0.86    0.17 
   2 -11   6    1.02    0.25 
  -2 -11  -6    0.75    0.17 
   2 -11   7    0.29    0.17 
   2 -11   7    0.18    0.19 
   2 -11   7   -0.24    0.20 
   2 -11   7    0.31    0.22 
  -2 -11  -7    0.27    0.14 
   2 -11   8    0.04    0.18 
   2 -11   8   -0.03    0.20 
   2 -11   8    0.18    0.20 
  -2 -11  -8    0.04    0.14 
   2 -11   8   -0.05    0.20 
   2 -11   8   -0.19    0.20 
   2 -11   9   32.40    1.30 
   2 -11   9   30.05    1.32 
   2 -11   9   33.93    1.33 
   2 -11   9   31.53    1.30 
  -2 -11  -9   32.03    1.14 
   2 -11  10   -0.11    0.23 
  -2 -11 -10   -0.03    0.15 
   2 -11  10    0.23    0.25 
   2 -11  10   -0.10    0.24 
   2 -11  10    0.09    0.26 
   2 -11  11   36.61    1.52 
   2 -11  11   35.13    1.47 
   2 -11  11   34.24    1.46 
  -2 -11 -11   35.63    1.31 
   2 -11  11   37.28    1.50 
   2 -11  12    0.07    0.32 
   2 -11  12    0.06    0.27 
  -2 -11 -12    0.58    0.23 
   2 -11  13    1.30    0.40 
  -2 -11 -13    1.83    0.33 
   2 -11  13    0.87    0.40 
   2 -11  14   -0.07    0.31 
   2 -11  14    0.10    0.36 
  -2 -11 -14    0.05    0.25 
  -2  11 -15    4.47    0.67 
   2 -11  15    4.27    0.66 
  -2 -11 -15    4.51    0.52 
  -2  11 -16   -0.15    0.45 
  -2 -11 -16    0.00    0.30 
   2 -11  16   -0.41    0.41 
  -2  11 -17    1.13    0.50 
   2  12 -17    0.02    0.42 
  -2 -12  17    0.04    0.42 
   2  12 -16    4.03    0.68 
   2 -12 -16    4.35    0.48 
  -2 -12  16    4.44    0.72 
   2  12 -15    0.29    0.38 
  -2 -12  15   -0.07    0.39 
   2 -12 -15    0.34    0.24 
  -2 -12  15    0.29    0.37 
   2  12 -14    2.45    0.50 
   2 -12 -14    2.49    0.34 
  -2 -12  14    2.41    0.48 
  -2 -12  14    2.53    0.54 
   2  12 -13    0.01    0.33 
  -2 -12  13   -0.06    0.30 
   2 -12 -13   -0.03    0.18 
  -2 -12  13   -0.44    0.26 
   2  12 -12    0.06    0.29 
   2 -12 -12    0.22    0.17 
  -2 -12  12   -0.03    0.27 
  -2 -12  12   -0.24    0.29 
  -2 -12  12    0.10    0.33 
   2  12 -11    0.07    0.28 
  -2 -12  11   -0.20    0.22 
  -2 -12  11    0.00    0.24 
  -2 -12  11    0.12    0.28 
  -2 -12  11   -0.04    0.27 
  -2 -12  11    0.19    0.29 
   2 -12 -11    0.07    0.14 
   2  12 -10    0.13    0.26 
  -2 -12  10    0.05    0.23 
  -2 -12  10   -0.25    0.23 
  -2 -12  10   -0.23    0.24 
   2 -12 -10   -0.10    0.11 
  -2 -12  10   -0.26    0.22 
  -2 -12  10   -0.15    0.20 
   2  12  -9    8.76    0.63 
  -2 -12   9    9.38    0.64 
  -2 -12   9    8.28    0.60 
   2 -12  -9    9.19    0.41 
  -2 -12   9    8.48    0.64 
  -2 -12   9    9.35    0.68 
  -2 -12   9    8.95    0.64 
   2  12  -8    5.00    0.51 
  -2 -12   8    5.63    0.53 
   2 -12  -8    5.60    0.28 
  -2 -12   8    5.57    0.50 
  -2 -12   8    5.95    0.57 
  -2 -12   8    5.19    0.51 
   2 -12  -8    5.49    0.29 
  -2 -12   8    6.02    0.51 
   2  12  -7    1.87    0.35 
   2 -12  -7    2.12    0.17 
   2 -12  -7    2.57    0.18 
  -2 -12   7    1.82    0.32 
  -2 -12   7    1.94    0.35 
  -2 -12   7    2.54    0.33 
  -2 -12   7    1.96    0.28 
  -2 -12   7    2.44    0.34 
  -2 -12   7    2.07    0.34 
   2  12  -6   25.86    1.05 
  -2 -12   6   25.32    1.03 
  -2 -12   6   24.87    1.04 
   2 -12  -6   25.01    0.78 
  -2 -12   6   24.89    0.95 
  -2 -12   6   26.28    1.06 
   2 -12  -6   24.71    0.78 
  -2 -12   6   24.15    0.97 
   2 -12  -6   24.88    0.78 
   2  12  -5   10.34    0.58 
  -2 -12   5    8.92    0.56 
   2 -12  -5    9.36    0.36 
  -2 -12   5    9.68    0.48 
  -2 -12   5    9.53    0.49 
  -2 -12   5    9.64    0.57 
   2 -12  -5    9.08    0.36 
  -2 -12   5   10.09    0.59 
   2 -12  -5    9.54    0.36 
   2  12  -4    4.44    0.41 
  -2 -12   4    3.78    0.28 
   2 -12  -4    3.45    0.22 
   2 -12  -4    3.93    0.21 
  -2 -12   4    3.82    0.28 
  -2 -12   4    3.57    0.35 
  -2 -12   4    4.42    0.40 
   2 -12  -4    3.72    0.22 
  -2 -12   4    4.68    0.42 
   2  12  -3   14.18    0.65 
   2 -12  -3   13.73    0.50 
  -2 -12   3   14.56    0.50 
  -2 -12   3   14.11    0.65 
   2 -12  -3   14.16    0.50 
  -2 -12   3   13.48    0.50 
   2 -12  -3   13.81    0.51 
  -2 -12   3   14.94    0.67 
  -2 -12   3   13.35    0.65 
   2  12  -2    3.85    0.34 
  -2 -12   2    3.03    0.32 
   2 -12  -2    3.41    0.24 
   2 -12  -2    3.42    0.23 
   2 -12  -2    3.13    0.21 
  -2 -12   2    3.42    0.33 
  -2 -12   2    2.90    0.30 
   2 -12  -2    3.20    0.23 
   2  12  -1    0.19    0.15 
   2 -12  -1    0.19    0.11 
  -2 -12   1    0.11    0.13 
  -2 -12   1    0.41    0.15 
   2 -12  -1    0.18    0.11 
   2 -12  -1    0.21    0.11 
  -2 -12   1    0.14    0.15 
   2 -12  -1    0.08    0.10 
  -2 -12   0   17.31    0.69 
  -2 -12   0   16.71    0.68 
  -2 -12   0   17.65    0.70 
   2 -12   0   16.91    0.65 
   2 -12   0   16.92    0.65 
   2 -12   0   17.64    0.66 
  -2 -12   0   16.57    0.70 
   2 -12   0   16.31    0.66 
   2 -12   1   13.80    0.60 
   2 -12   1   13.01    0.71 
  -2 -12  -1   13.18    0.58 
   2 -12   1   13.84    0.59 
  -2 -12  -1   14.40    0.59 
  -2 -12  -1   14.69    0.59 
   2 -12   1   14.85    0.61 
  -2 -12  -1   13.89    0.58 
  -2  12  -2    2.78    0.42 
   2 -12   2    2.25    0.27 
  -2 -12  -2    2.19    0.22 
   2 -12   2    2.56    0.28 
   2 -12   2    2.44    0.27 
  -2 -12  -2    2.41    0.25 
  -2 -12  -2    2.20    0.24 
  -2  12  -3    5.19    0.39 
  -2 -12  -3    4.55    0.31 
   2 -12   3    5.66    0.41 
  -2 -12  -3    5.56    0.34 
  -2 -12  -3    5.59    0.34 
   2 -12   3    5.69    0.40 
   2 -12   3    5.41    0.40 
  -2  12  -4    1.84    0.28 
  -2 -12  -4    2.20    0.23 
  -2 -12  -4    1.72    0.21 
   2 -12   4    2.73    0.33 
   2 -12   4    2.38    0.21 
   2 -12   4    2.37    0.31 
   2 -12   4    1.94    0.25 
   2 -12   4    2.42    0.32 
   2 -12   4    1.96    0.19 
  -2 -12  -4    1.97    0.22 
  -2  12  -5   -0.15    0.18 
  -2 -12  -5    0.18    0.13 
   2 -12   5   -0.05    0.18 
   2 -12   5    0.15    0.13 
   2 -12   5    0.05    0.14 
   2 -12   5    0.13    0.19 
   2 -12   5    0.24    0.19 
   2 -12   5    0.09    0.12 
  -2  12  -6    0.50    0.24 
   2 -12   6    0.50    0.24 
   2 -12   6    0.40    0.17 
   2 -12   6    0.44    0.22 
  -2 -12  -6    0.42    0.15 
   2 -12   6    0.62    0.19 
   2 -12   6    0.51    0.23 
   2 -12   6    0.31    0.18 
  -2  12  -7    2.87    0.40 
  -2 -12  -7    3.83    0.32 
   2 -12   7    4.39    0.43 
   2 -12   7    3.99    0.44 
   2 -12   7    3.84    0.45 
   2 -12   7    2.89    0.32 
   2 -12   7    2.92    0.34 
   2 -12   7    4.54    0.48 
  -2  12  -8    4.41    0.50 
   2 -12   8    4.40    0.49 
   2 -12   8    4.68    0.43 
  -2 -12  -8    4.48    0.36 
   2 -12   8    4.13    0.44 
   2 -12   8    3.48    0.43 
   2 -12   9    2.41    0.44 
   2 -12   9    1.31    0.32 
   2 -12   9    1.87    0.37 
  -2 -12  -9    2.02    0.28 
   2 -12   9    1.28    0.31 
  -2 -12 -10   13.86    0.67 
   2 -12  10   12.51    0.81 
   2 -12  10   14.22    0.85 
   2 -12  10   12.24    0.79 
   2 -12  10   13.61    0.82 
   2 -12  11    0.38    0.32 
  -2 -12 -11    0.31    0.21 
   2 -12  11   -0.08    0.31 
   2 -12  11    0.29    0.28 
   2 -12  11    0.22    0.28 
  -2  12 -12    5.03    0.64 
   2 -12  12    6.60    0.64 
  -2 -12 -12    5.28    0.48 
   2 -12  12    4.73    0.64 
  -2  12 -13    7.01    0.77 
   2 -12  13    8.97    0.79 
   2 -12  13    8.32    0.82 
  -2 -12 -13    9.38    0.63 
  -2  12 -14    0.59    0.39 
   2 -12  14    0.36    0.39 
  -2 -12 -14    0.19    0.26 
   2 -12  14    0.15    0.33 
  -2  12 -15   -0.31    0.40 
   2 -12  15    0.10    0.38 
   2 -12  15    0.01    0.39 
  -2 -12 -15    0.13    0.28 
  -2  12 -16    0.96    0.54 
   2 -12  16    0.77    0.55 
   2  13 -17    1.03    0.54 
   2  13 -16    0.47    0.50 
   2 -13 -16    0.33    0.27 
  -2 -13  16   -0.45    0.38 
   2  13 -15    2.48    0.56 
  -2 -13  15    1.70    0.49 
   2 -13 -15    2.51    0.36 
  -2 -13  15    2.91    0.58 
   2  13 -14    1.02    0.47 
   2 -13 -14    1.98    0.32 
  -2 -13  14    1.39    0.48 
  -2 -13  14    1.66    0.44 
   2  13 -13    4.19    0.61 
   2 -13 -13    4.39    0.40 
  -2 -13  13    3.98    0.55 
  -2 -13  13    5.02    0.61 
  -2 -13  13    4.38    0.62 
   2  13 -12    3.93    0.59 
  -2 -13  12    2.65    0.45 
  -2 -13  12    3.89    0.56 
  -2 -13  12    2.88    0.46 
  -2 -13  12    2.90    0.49 
   2 -13 -12    3.28    0.33 
   2  13 -11    1.25    0.40 
  -2 -13  11    1.21    0.36 
  -2 -13  11    0.52    0.30 
  -2 -13  11    1.41    0.36 
  -2 -13  11    0.74    0.37 
  -2 -13  11    1.49    0.39 
   2  13 -10    1.40    0.37 
   2 -13 -10    1.88    0.22 
  -2 -13  10    2.16    0.39 
  -2 -13  10    1.39    0.35 
  -2 -13  10    1.72    0.38 
  -2 -13  10    1.82    0.36 
  -2 -13  10    1.69    0.41 
   2  13  -9    3.41    0.48 
  -2 -13   9    2.89    0.40 
  -2 -13   9    2.93    0.45 
   2 -13  -9    3.29    0.26 
  -2 -13   9    3.59    0.45 
  -2 -13   9    3.07    0.44 
  -2 -13   9    3.48    0.46 
   2  13  -8   11.99    0.75 
   2 -13  -8   11.76    0.47 
  -2 -13   8   12.37    0.72 
  -2 -13   8   11.84    0.66 
  -2 -13   8   13.27    0.78 
  -2 -13   8   11.95    0.73 
  -2 -13   8   12.21    0.69 
  -2 -13   8   12.99    0.77 
   2 -13  -8   12.83    0.49 
   2  13  -7   -0.03    0.22 
   2 -13  -7   -0.02    0.09 
  -2 -13   7    0.11    0.16 
   2 -13  -7    0.01    0.09 
  -2 -13   7    0.18    0.18 
  -2 -13   7    0.15    0.21 
  -2 -13   7    0.15    0.21 
  -2 -13   7    0.00    0.22 
   2  13  -6    1.67    0.33 
  -2 -13   6    1.87    0.26 
   2 -13  -6    1.93    0.17 
  -2 -13   6    1.74    0.33 
  -2 -13   6    1.83    0.32 
   2 -13  -6    1.85    0.16 
  -2 -13   6    1.82    0.26 
  -2 -13   6    1.86    0.33 
   2 -13  -6    2.24    0.18 
   2  13  -5    6.88    0.49 
  -2 -13   5    5.70    0.37 
  -2 -13   5    5.94    0.49 
  -2 -13   5    4.85    0.45 
   2 -13  -5    5.74    0.29 
  -2 -13   5    5.64    0.50 
   2 -13  -5    6.36    0.28 
  -2 -13   5    5.85    0.36 
   2 -13  -5    6.14    0.29 
   2  13  -4   32.95    1.23 
  -2 -13   4   33.08    1.25 
  -2 -13   4   32.36    1.06 
   2 -13  -4   34.05    1.03 
   2 -13  -4   33.58    1.04 
  -2 -13   4   33.14    1.23 
  -2 -13   4   32.73    1.05 
   2 -13  -4   33.10    1.03 
  -2 -13   4   33.03    1.24 
   2 -13  -3    0.19    0.10 
   2 -13  -3    0.25    0.11 
   2 -13  -3    0.29    0.11 
  -2 -13   3    0.07    0.17 
  -2 -13   3    0.29    0.18 
  -2 -13   3    0.10    0.17 
  -2 -13   2   19.40    0.81 
   2 -13  -2   21.23    0.72 
  -2 -13   2   19.69    0.83 
   2 -13  -2   19.58    0.70 
  -2 -13   2   18.96    0.81 
   2 -13  -2   18.93    0.66 
   2 -13  -2   20.30    0.71 
  -2 -13   1    0.45    0.18 
   2 -13  -1    0.12    0.12 
   2 -13  -1    0.20    0.13 
  -2 -13   1    0.28    0.17 
  -2 -13   1    0.25    0.16 
   2 -13  -1    0.24    0.13 
   2 -13  -1    0.31    0.13 
   2 -13   0    0.76    0.18 
  -2 -13   0    0.83    0.19 
   2 -13   0    0.74    0.17 
  -2 -13   0    0.83    0.19 
   2 -13   0    0.82    0.18 
  -2 -13   0    1.10    0.20 
   2 -13   1    5.60    0.39 
  -2 -13  -1    6.51    0.40 
  -2 -13  -1    6.51    0.38 
   2 -13   1    6.91    0.40 
  -2 -13  -1    7.07    0.41 
   2 -13   1    6.34    0.41 
   2 -13   2   11.79    0.59 
  -2 -13  -2   12.57    0.56 
   2 -13   2   11.98    0.60 
   2 -13   2   12.44    0.60 
  -2 -13  -2   12.16    0.55 
  -2 -13  -3    3.14    0.29 
   2 -13   3    3.12    0.34 
   2 -13   3    3.30    0.35 
   2 -13   3    3.94    0.38 
  -2 -13  -3    3.53    0.30 
  -2 -13  -4    0.89    0.18 
   2 -13   4    0.67    0.22 
   2 -13   4    0.86    0.24 
  -2 -13  -4    0.80    0.18 
   2 -13   4    0.83    0.09 
   2 -13   4    0.89    0.10 
   2 -13   4    0.75    0.23 
   2 -13   5    0.42    0.14 
  -2 -13  -5    0.41    0.16 
   2 -13   5    0.56    0.20 
   2 -13   5    0.45    0.22 
   2 -13   5    0.42    0.21 
   2 -13   5    0.21    0.22 
   2 -13   5    0.27    0.13 
   2 -13   6    8.31    0.53 
   2 -13   6    7.78    0.56 
   2 -13   6    7.45    0.45 
   2 -13   6    8.07    0.47 
   2 -13   6    7.87    0.58 
   2 -13   6    7.95    0.57 
  -2 -13  -6    7.71    0.43 
  -2  13  -7    6.15    0.59 
   2 -13   7    4.72    0.41 
   2 -13   7    5.53    0.52 
  -2 -13  -7    5.58    0.38 
   2 -13   7    5.10    0.44 
   2 -13   7    5.42    0.54 
   2 -13   7    6.07    0.51 
   2 -13   7    6.10    0.55 
  -2  13  -8   16.56    0.89 
   2 -13   8   14.59    0.85 
   2 -13   8   15.25    0.76 
   2 -13   8   16.46    0.83 
   2 -13   8   16.51    0.80 
  -2 -13  -8   15.96    0.69 
   2 -13   8   16.59    0.89 
   2 -13   8   15.04    0.84 
  -2  13  -9    5.85    0.60 
   2 -13   9    5.06    0.52 
   2 -13   9    5.42    0.59 
   2 -13   9    5.29    0.58 
   2 -13   9    5.18    0.51 
  -2 -13  -9    5.07    0.42 
   2 -13   9    5.75    0.58 
  -2  13 -10    1.08    0.37 
   2 -13  10    1.27    0.37 
   2 -13  10    0.91    0.35 
  -2 -13 -10    0.66    0.23 
   2 -13  10    1.37    0.37 
   2 -13  10    1.04    0.34 
  -2  13 -11    0.37    0.34 
   2 -13  11    0.30    0.31 
   2 -13  11    0.30    0.36 
   2 -13  11    0.19    0.33 
   2 -13  11    0.47    0.32 
  -2 -13 -11    0.38    0.22 
  -2  13 -12   10.97    0.92 
   2 -13  12    9.39    0.87 
   2 -13  12   10.22    0.82 
  -2 -13 -12   11.19    0.66 
  -2  13 -13    0.89    0.46 
   2 -13  13    0.47    0.37 
   2 -13  13    1.21    0.48 
  -2 -13 -13    0.51    0.28 
  -2  13 -14    7.49    0.85 
  -2 -13 -14    7.21    0.63 
   2 -13  14    8.09    0.80 
   2 -13  14    8.06    0.86 
  -2  13 -15   -0.10    0.39 
   2 -13  15    0.13    0.42 
   2 -13  15   -0.37    0.36 
  -2 -13 -15   -0.28    0.27 
  -2  13 -16    0.54    0.79 
   2  14 -16    0.18    0.77 
  -2 -14  16   -0.31    0.55 
   2  14 -15    0.95    0.49 
   2 -14 -15    0.64    0.26 
  -2 -14  15    1.60    0.56 
  -2 -14  15    1.42    0.46 
   2  14 -14    4.91    0.72 
   2 -14 -14    4.41    0.42 
  -2 -14  14    5.59    0.68 
  -2 -14  14    4.52    0.62 
  -2 -14  14    5.92    0.77 
   2  14 -13    3.65    0.61 
  -2 -14  13    5.17    0.68 
  -2 -14  13    4.34    0.58 
   2 -14 -13    4.82    0.41 
  -2 -14  13    5.25    0.66 
   2  14 -12   -0.22    0.35 
   2 -14 -12   -0.05    0.16 
  -2 -14  12    0.06    0.30 
  -2 -14  12   -0.06    0.28 
  -2 -14  12    0.00    0.34 
  -2 -14  12    0.14    0.34 
   2  14 -11   14.40    0.95 
  -2 -14  11   14.86    0.94 
  -2 -14  11   14.22    0.87 
  -2 -14  11   15.21    0.94 
  -2 -14  11   14.48    0.90 
   2 -14 -11   15.27    0.64 
  -2 -14  11   15.34    0.94 
   2  14 -10    2.14    0.46 
   2 -14 -10    2.86    0.27 
  -2 -14  10    2.67    0.47 
  -2 -14  10    2.55    0.41 
  -2 -14  10    3.13    0.46 
  -2 -14  10    3.37    0.50 
  -2 -14  10    2.95    0.48 
   2  14  -9    5.22    0.67 
  -2 -14   9    5.67    0.54 
  -2 -14   9    4.70    0.55 
  -2 -14   9    5.62    0.52 
  -2 -14   9    5.09    0.55 
  -2 -14   9    4.92    0.55 
   2 -14  -9    5.31    0.33 
   2 -14  -8    0.51    0.13 
  -2 -14   8    0.45    0.29 
  -2 -14   8    0.35    0.22 
  -2 -14   8    0.37    0.21 
  -2 -14   8    0.21    0.27 
  -2 -14   8    0.18    0.26 
  -2 -14   7    0.14    0.18 
  -2 -14   7    0.20    0.18 
   2 -14  -7    0.07    0.10 
   2 -14  -7    0.17    0.11 
  -2 -14   7    0.14    0.24 
  -2 -14   7   -0.08    0.23 
  -2 -14   7   -0.07    0.23 
   2 -14  -6    6.20    0.30 
  -2 -14   6    7.16    0.58 
   2 -14  -6    6.23    0.31 
  -2 -14   6    7.29    0.60 
  -2 -14   6    6.51    0.40 
  -2 -14   6    5.73    0.40 
  -2 -14   6    5.99    0.56 
   2 -14  -6    5.64    0.31 
  -2 -14   5   10.16    0.63 
   2 -14  -5   10.11    0.42 
   2 -14  -5    9.62    0.41 
  -2 -14   5   11.11    0.64 
  -2 -14   5    9.98    0.45 
  -2 -14   5    9.68    0.45 
  -2 -14   5    9.72    0.63 
   2 -14  -5    9.34    0.40 
   2 -14  -4    0.40    0.12 
  -2 -14   4    0.32    0.22 
  -2 -14   4    0.33    0.22 
   2 -14  -4    0.53    0.13 
  -2 -14   4   -0.09    0.19 
   2 -14  -4    0.31    0.12 
   2 -14  -3   12.62    0.51 
  -2 -14   3   12.14    0.66 
  -2 -14   3   12.83    0.66 
  -2 -14   3   12.00    0.65 
   2 -14  -3   11.91    0.51 
   2 -14  -3   13.05    0.51 
  -2 -14   2   13.70    0.67 
  -2 -14   2   13.40    0.68 
   2 -14  -2   13.82    0.57 
  -2 -14   2   13.48    0.66 
   2 -14  -2   13.19    0.56 
   2 -14  -1    3.43    0.26 
   2 -14  -1    3.15    0.29 
   2 -14  -1    3.37    0.30 
  -2 -14   1    3.09    0.33 
  -2 -14   1    3.04    0.32 
  -2 -14   1    3.81    0.36 
   2 -14   0    0.94    0.19 
  -2 -14   0    0.42    0.18 
   2 -14   0    0.90    0.19 
   2 -14   0    0.71    0.18 
  -2 -14   0    0.75    0.20 
  -2 -14   0    0.73    0.20 
  -2 -14  -1    0.27    0.17 
   2 -14   1   -0.15    0.14 
  -2 -14  -1    0.00    0.15 
  -2 -14  -1    0.06    0.14 
   2 -14   1    0.19    0.16 
   2 -14   1    0.19    0.16 
   2 -14   2    3.07    0.33 
   2 -14   2    3.73    0.37 
  -2 -14  -2    3.03    0.31 
   2 -14   2    3.08    0.35 
  -2 -14  -2    3.41    0.31 
  -2 -14  -3    3.94    0.33 
   2 -14   3    4.09    0.39 
   2 -14   3    3.85    0.39 
   2 -14   3    4.69    0.42 
  -2 -14  -3    4.02    0.34 
  -2 -14  -4    2.05    0.26 
  -2 -14  -4    2.32    0.26 
   2 -14   4    2.25    0.33 
   2 -14   4    3.05    0.37 
   2 -14   4    2.33    0.33 
   2 -14   5    6.55    0.29 
   2 -14   5    6.15    0.53 
   2 -14   5    6.48    0.54 
   2 -14   5    5.42    0.49 
   2 -14   6    3.16    0.29 
   2 -14   6    3.35    0.37 
   2 -14   6    4.49    0.47 
   2 -14   6    3.89    0.47 
  -2 -14  -6    4.05    0.35 
   2 -14   6    4.29    0.32 
   2 -14   6    3.71    0.44 
   2 -14   7   11.02    0.59 
  -2 -14  -7   11.39    0.56 
   2 -14   7   10.86    0.71 
   2 -14   7   11.54    0.58 
   2 -14   7   10.48    0.65 
   2 -14   7   12.33    0.75 
   2 -14   7   11.67    0.74 
   2 -14   8    2.83    0.39 
   2 -14   8    3.35    0.47 
   2 -14   8    2.91    0.37 
   2 -14   8    3.46    0.50 
  -2 -14  -8    2.87    0.32 
   2 -14   8    3.08    0.44 
   2 -14   8    2.54    0.33 
   2 -14   9    0.61    0.26 
   2 -14   9    0.51    0.32 
   2 -14   9    0.67    0.30 
   2 -14   9    0.43    0.31 
   2 -14   9    0.53    0.33 
  -2 -14  -9    0.44    0.20 
   2 -14  10    3.76    0.53 
   2 -14  10    3.66    0.52 
  -2 -14 -10    4.63    0.42 
   2 -14  10    4.43    0.58 
   2 -14  10    3.98    0.48 
   2 -14  10    4.39    0.53 
   2 -14  11    2.94    0.45 
   2 -14  11    2.36    0.48 
   2 -14  11    3.76    0.56 
   2 -14  11    3.49    0.58 
   2 -14  11    3.13    0.49 
   2 -14  12    1.09    0.40 
  -2 -14 -12    1.05    0.28 
   2 -14  12    0.24    0.39 
   2 -14  13    9.67    0.92 
  -2 -14 -13    9.84    0.67 
   2 -14  13    9.12    0.83 
  -2 -14 -14    1.03    0.33 
   2 -14  14    0.93    0.42 
   2 -14  14    1.45    0.52 
   2 -14  15    5.35    0.73 
  -2 -15  15    0.22    0.37 
  -2 -15  15    0.09    0.38 
  -2 -15  14    0.07    0.37 
  -2 -15  14    0.29    0.44 
  -2 -15  14    0.60    0.38 
   2 -15 -14    0.50    0.23 
  -2 -15  13    0.21    0.41 
   2 -15 -13    0.15    0.19 
  -2 -15  13    0.02    0.32 
  -2 -15  13   -0.03    0.31 
  -2 -15  12    5.31    0.60 
  -2 -15  12    4.67    0.60 
   2 -15 -12    5.27    0.41 
  -2 -15  12    5.03    0.69 
  -2 -15  12    4.95    0.67 
  -2 -15  11    1.40    0.45 
  -2 -15  11    1.81    0.39 
   2 -15 -11    1.75    0.25 
  -2 -15  11    1.92    0.46 
  -2 -15  11    2.17    0.44 
  -2 -15  11    2.27    0.47 
  -2 -15  10    1.28    0.39 
   2 -15 -10    2.88    0.27 
  -2 -15  10    2.24    0.45 
  -2 -15  10    2.53    0.47 
  -2 -15  10    2.20    0.38 
  -2 -15   9    1.03    0.28 
  -2 -15   9    0.94    0.35 
  -2 -15   9    0.76    0.34 
  -2 -15   9    1.07    0.37 
   2 -15  -9    0.90    0.17 
  -2 -15   9    1.01    0.35 
  -2 -15   8   -0.13    0.18 
  -2 -15   8   -0.06    0.17 
  -2 -15   8    0.01    0.26 
  -2 -15   8   -0.03    0.26 
  -2 -15   8    0.01    0.27 
   2 -15  -8    0.12    0.12 
  -2 -15   7    4.04    0.49 
  -2 -15   7    5.18    0.56 
  -2 -15   7    5.04    0.41 
  -2 -15   7    4.73    0.54 
  -2 -15   7    4.77    0.39 
   2 -15  -7    4.75    0.30 
   2 -15  -6    2.09    0.21 
  -2 -15   6    2.19    0.24 
  -2 -15   6    2.32    0.39 
   2 -15  -6    2.36    0.22 
  -2 -15   6    1.94    0.37 
  -2 -15   6    2.38    0.38 
  -2 -15   6    2.66    0.25 
  -2 -15   5    5.67    0.52 
  -2 -15   5    6.22    0.54 
  -2 -15   5    6.28    0.55 
   2 -15  -5    6.05    0.33 
   2 -15  -5    5.60    0.32 
  -2 -15   5    5.17    0.23 
  -2 -15   5    5.64    0.24 
  -2 -15   4    0.42    0.24 
  -2 -15   4    0.80    0.27 
   2 -15  -4    0.61    0.14 
  -2 -15   4    0.61    0.26 
   2 -15  -4    0.50    0.14 
  -2 -15   3    1.09    0.27 
   2 -15  -3    1.57    0.20 
   2 -15  -3    0.97    0.18 
  -2 -15   3    1.67    0.30 
  -2 -15   3    1.35    0.29 
  -2 -15   2    5.12    0.44 
   2 -15  -2    5.13    0.35 
   2 -15  -2    5.02    0.27 
  -2 -15   2    4.81    0.44 
  -2 -15   2    5.12    0.44 
   2 -15  -2    5.30    0.36 
  -2 -15   1   20.46    0.87 
   2 -15  -1   19.78    0.74 
   2 -15  -1   20.24    0.80 
  -2 -15   1   20.54    0.86 
   2 -15  -1   21.17    0.82 
  -2 -15   1   21.52    0.89 
   2 -15   0    1.16    0.21 
   2 -15   0    1.47    0.24 
  -2 -15   0    1.50    0.26 
  -2 -15   0    1.84    0.26 
  -2 -15   0    1.51    0.26 
   2 -15   0    1.32    0.23 
  -2 -15  -1    0.52    0.19 
   2 -15   1    0.81    0.22 
  -2 -15  -1    0.60    0.18 
   2 -15   1    0.78    0.21 
   2 -15   1    0.64    0.20 
  -2 -15  -1    0.33    0.18 
   2 -15   2    0.08    0.18 
  -2 -15  -2    0.12    0.17 
   2 -15   2    0.11    0.19 
   2 -15   2    0.03    0.17 
  -2 -15  -2    0.05    0.15 
  -2 -15  -3    0.78    0.20 
   2 -15   3    0.62    0.24 
  -2 -15  -3    0.74    0.20 
   2 -15   3    0.56    0.23 
   2 -15   3    0.54    0.23 
   2 -15   4   12.81    0.71 
   2 -15   4   12.25    0.70 
  -2 -15  -4   12.66    0.60 
   2 -15   4   12.73    0.71 
  -2 -15  -4   12.53    0.60 
   2 -15   5    0.58    0.27 
   2 -15   5    1.08    0.31 
  -2 -15  -5    0.92    0.21 
   2 -15   5    0.72    0.26 
   2 -15   6   13.41    0.77 
   2 -15   6   12.73    0.48 
   2 -15   6   11.96    0.47 
   2 -15   6   14.06    0.78 
   2 -15   6   13.09    0.77 
   2 -15   7    1.35    0.22 
   2 -15   7    1.04    0.29 
   2 -15   7    1.95    0.40 
   2 -15   7    1.28    0.35 
   2 -15   7    1.18    0.22 
   2 -15   7    1.79    0.38 
  -2 -15  -7    1.60    0.25 
   2 -15   8    0.82    0.35 
   2 -15   8    0.94    0.23 
   2 -15   8    0.85    0.34 
   2 -15   8    0.19    0.23 
  -2 -15  -8    1.31    0.26 
   2 -15   8    0.70    0.23 
   2 -15   8    1.27    0.37 
   2 -15   9    6.82    0.52 
   2 -15   9    7.73    0.72 
   2 -15   9    5.64    0.65 
   2 -15   9    7.21    0.63 
  -2 -15  -9    6.21    0.47 
   2 -15   9    6.53    0.69 
   2 -15   9    5.89    0.52 
   2 -15  10   -0.06    0.32 
   2 -15  10   -0.39    0.26 
   2 -15  10    0.12    0.25 
   2 -15  10   -0.19    0.30 
  -2 -15 -10    0.06    0.19 
   2 -15  10   -0.01    0.27 
   2 -15  11   12.02    0.83 
   2 -15  11   10.64    0.90 
  -2 -15 -11   10.90    0.65 
   2 -15  11    9.35    0.72 
   2 -15  11   10.85    0.93 
   2 -15  11    9.87    0.84 
   2 -15  12    0.28    0.31 
   2 -15  12   -0.17    0.38 
   2 -15  12    0.23    0.34 
  -2 -15 -12    0.00    0.22 
   2 -15  13   -0.04    0.35 
   2 -15  13   -0.08    0.31 
  -2 -15 -13    0.17    0.25 
   2 -15  13    0.37    0.37 
   2 -15  14    3.75    0.56 
   2 -15  14    2.33    0.53 
   2 -15  15    1.31    0.44 
  -2 -16  15    0.62    0.40 
   2 -16 -14    1.42    0.42 
  -2 -16  14    0.87    0.45 
  -2 -16  14    1.05    0.41 
   2 -16 -13    1.07    0.25 
  -2 -16  13    1.11    0.42 
  -2 -16  13    1.08    0.39 
  -2 -16  13    1.13    0.51 
   2 -16 -12    0.43    0.20 
  -2 -16  12    0.15    0.29 
  -2 -16  12    0.24    0.39 
  -2 -16  11    2.44    0.53 
  -2 -16  11    2.67    0.51 
  -2 -16  11    3.51    0.47 
  -2 -16  11    5.38    0.66 
   2 -16 -11    3.84    0.33 
  -2 -16  10   -0.40    0.29 
   2 -16 -10    0.10    0.15 
  -2 -16  10   -0.01    0.31 
  -2 -16  10    0.14    0.24 
  -2 -16  10    0.31    0.34 
  -2 -16   9    0.11    0.31 
  -2 -16   9   -0.12    0.21 
   2 -16  -9    0.20    0.14 
  -2 -16   9   -0.02    0.30 
  -2 -16   9    0.14    0.31 
  -2 -16   9   -0.08    0.20 
  -2 -16   8    6.60    0.48 
  -2 -16   8    7.52    0.68 
  -2 -16   8    7.46    0.70 
  -2 -16   8    7.42    0.48 
  -2 -16   8    9.32    0.77 
   2 -16  -8    6.83    0.38 
   2 -16  -7    1.36    0.19 
  -2 -16   7    1.09    0.19 
  -2 -16   7    1.13    0.36 
  -2 -16   7    0.88    0.19 
  -2 -16   7    1.30    0.35 
  -2 -16   7    1.30    0.36 
   2 -16  -6    2.16    0.22 
   2 -16  -6    2.29    0.23 
  -2 -16   6    1.61    0.37 
  -2 -16   6    1.99    0.38 
  -2 -16   6    2.22    0.39 
  -2 -16   5    0.04    0.23 
   2 -16  -5   -0.01    0.12 
  -2 -16   5   -0.12    0.21 
  -2 -16   5   -0.16    0.22 
   2 -16  -5   -0.09    0.12 
  -2 -16   4    1.75    0.33 
  -2 -16   4    1.69    0.34 
   2 -16  -4    1.44    0.21 
   2 -16  -4    1.79    0.22 
  -2 -16   4    1.83    0.35 
   2 -16  -3    0.94    0.19 
  -2 -16   3    0.84    0.27 
   2 -16  -3    0.70    0.18 
  -2 -16   3    0.20    0.23 
  -2 -16   3    0.65    0.25 
  -2 -16   2    0.21    0.21 
  -2 -16   2    0.34    0.22 
   2 -16  -2    0.24    0.16 
   2 -16  -2    0.22    0.16 
  -2 -16   2    0.41    0.23 
  -2 -16   1    3.96    0.41 
  -2 -16   1    4.16    0.40 
   2 -16  -1    3.45    0.34 
   2 -16  -1    3.78    0.29 
  -2 -16   1    4.00    0.41 
   2 -16  -1    4.61    0.38 
  -2 -16   0    8.45    0.53 
   2 -16   0    8.53    0.52 
   2 -16   0    8.12    0.45 
  -2 -16   0    8.63    0.55 
  -2 -16   0    8.33    0.50 
   2 -16   0    7.49    0.50 
  -2 -16  -1    3.62    0.38 
   2 -16   1    4.14    0.40 
   2 -16   1    3.90    0.39 
  -2 -16  -1    4.52    0.42 
   2 -16   1    3.59    0.36 
  -2 -16  -2    6.49    0.46 
   2 -16   2    7.85    0.53 
  -2 -16  -2    7.57    0.49 
   2 -16   2    7.48    0.50 
   2 -16   3    2.21    0.35 
  -2 -16  -3    2.13    0.29 
   2 -16   3    2.04    0.33 
  -2 -16  -3    2.27    0.29 
   2 -16   3    2.20    0.34 
   2 -16   4    2.50    0.38 
   2 -16   4    1.76    0.35 
  -2 -16  -4    2.05    0.28 
   2 -16   4    2.33    0.36 
  -2 -16  -4    2.31    0.29 
   2 -16   5    7.72    0.58 
   2 -16   5    6.09    0.56 
  -2 -16  -5    6.14    0.45 
   2 -16   5    7.72    0.63 
   2 -16   6    0.10    0.26 
  -2 -16  -6    0.02    0.17 
   2 -16   6    0.02    0.25 
   2 -16   6    0.11    0.27 
   2 -16   7   -0.35    0.25 
   2 -16   7    0.08    0.27 
   2 -16   7    0.06    0.10 
   2 -16   7    0.14    0.10 
  -2 -16  -7    0.14    0.18 
   2 -16   7    0.40    0.30 
   2 -16   8    3.32    0.31 
   2 -16   8    3.74    0.52 
   2 -16   8    3.70    0.54 
  -2 -16  -8    3.53    0.36 
   2 -16   8    4.36    0.56 
   2 -16   8    2.84    0.30 
   2 -16   9    0.42    0.35 
   2 -16   9    0.29    0.27 
  -2 -16  -9    0.40    0.23 
   2 -16   9    0.85    0.37 
   2 -16   9    0.66    0.37 
   2 -16   9    0.41    0.22 
   2 -16   9    0.08    0.20 
   2 -16  10    4.92    0.65 
   2 -16  10    5.09    0.49 
   2 -16  10    4.38    0.63 
  -2 -16 -10    5.00    0.46 
   2 -16  10    4.25    0.53 
   2 -16  10    4.62    0.63 
   2 -16  11    0.15    0.26 
   2 -16  11   -0.25    0.34 
   2 -16  11   -0.27    0.35 
  -2 -16 -11    0.03    0.22 
   2 -16  11   -0.06    0.37 
   2 -16  11   -0.09    0.29 
   2 -16  12    1.14    0.50 
   2 -16  12    1.68    0.44 
   2 -16  12    1.47    0.38 
  -2 -16 -12    1.32    0.31 
   2 -16  13    0.12    0.31 
   2 -16  13   -0.10    0.33 
   2 -16  14   -0.06    0.32 
  -2 -17  14    0.91    0.39 
   2 -17 -13    2.47    0.34 
  -2 -17  13    2.69    0.46 
   2 -17 -12    0.62    0.21 
  -2 -17  12    0.52    0.41 
  -2 -17  12   -0.07    0.28 
  -2 -17  11    0.98    0.41 
  -2 -17  11    0.56    0.42 
   2 -17 -11    0.59    0.20 
  -2 -17  11    0.79    0.31 
  -2 -17  11    0.71    0.44 
  -2 -17  10    0.14    0.22 
  -2 -17  10    0.42    0.36 
  -2 -17  10    0.05    0.33 
  -2 -17  10   -0.03    0.33 
  -2 -17  10    0.06    0.23 
   2 -17  -9    7.77    0.43 
  -2 -17   9    7.50    0.72 
  -2 -17   9    6.94    0.70 
  -2 -17   9    7.39    0.49 
  -2 -17   9    9.30    0.82 
  -2 -17   9    7.57    0.51 
  -2 -17   8    3.12    0.29 
  -2 -17   8    3.07    0.28 
  -2 -17   8    3.58    0.51 
  -2 -17   8    3.63    0.56 
   2 -17  -8    3.39    0.28 
  -2 -17   8    4.23    0.57 
  -2 -17   7    4.85    0.55 
  -2 -17   7    4.42    0.57 
  -2 -17   7    7.10    0.68 
   2 -17  -7    5.02    0.34 
   2 -17  -6    0.07    0.14 
  -2 -17   6    0.03    0.27 
  -2 -17   6   -0.12    0.26 
  -2 -17   6    0.21    0.27 
   2 -17  -6   -0.07    0.13 
  -2 -17   5    0.86    0.31 
  -2 -17   5    0.31    0.27 
   2 -17  -5    0.77    0.18 
   2 -17  -5    0.73    0.18 
  -2 -17   5    0.67    0.30 
  -2 -17   4    1.09    0.32 
  -2 -17   4    0.74    0.28 
   2 -17  -4    1.58    0.23 
   2 -17  -4    1.48    0.22 
  -2 -17   4    0.68    0.29 
   2 -17  -3    1.45    0.24 
   2 -17  -3    1.02    0.21 
  -2 -17   3    1.58    0.33 
  -2 -17   3    1.18    0.31 
  -2 -17   3    1.51    0.32 
   2 -17  -2    2.34    0.29 
  -2 -17   2    2.28    0.34 
   2 -17  -2    1.84    0.27 
  -2 -17   2    2.13    0.35 
  -2 -17   2    2.35    0.37 
  -2 -17   1   -0.12    0.19 
  -2 -17   1    0.16    0.21 
   2 -17  -1   -0.05    0.16 
   2 -17  -1    0.11    0.18 
  -2 -17   1    0.00    0.20 
  -2 -17   0    4.44    0.40 
   2 -17   0    4.19    0.40 
  -2 -17   0    4.50    0.43 
  -2 -17   0    3.91    0.41 
   2 -17   0    4.53    0.37 
   2 -17   0    4.13    0.41 
   2 -17   1    9.18    0.55 
  -2 -17  -1    9.53    0.58 
   2 -17   1    8.83    0.58 
   2 -17   1   10.12    0.60 
  -2 -17  -1   11.07    0.62 
   2 -17   2    0.07    0.20 
   2 -17   2    0.04    0.22 
   2 -17   2   -0.15    0.19 
  -2 -17  -2    0.13    0.19 
  -2 -17  -2    0.18    0.19 
  -2 -17  -3   13.36    0.68 
   2 -17   3   14.48    0.78 
   2 -17   3   14.05    0.74 
  -2 -17  -3   13.76    0.69 
   2 -17   3   13.29    0.76 
  -2 -17  -4    0.90    0.24 
   2 -17   4    0.64    0.28 
   2 -17   4    0.45    0.28 
  -2 -17  -4    1.15    0.24 
   2 -17   4    0.92    0.30 
   2 -17   5    0.19    0.27 
  -2 -17  -5   -0.25    0.16 
   2 -17   5    0.27    0.27 
   2 -17   5    0.01    0.26 
  -2 -17  -6    0.13    0.19 
   2 -17   6    0.25    0.29 
   2 -17   6    0.13    0.28 
   2 -17   7   11.13    0.82 
  -2 -17  -7   11.83    0.64 
   2 -17   7   11.79    0.82 
   2 -17   7   11.26    0.80 
   2 -17   8    0.13    0.33 
   2 -17   8    0.06    0.33 
   2 -17   8    0.04    0.32 
  -2 -17  -8    0.01    0.20 
   2 -17   9    8.13    0.77 
   2 -17   9    7.92    0.44 
   2 -17   9    8.90    0.81 
   2 -17   9    7.89    0.44
[truncated: 7,410,467 more chars]
